# Supplementary material for: Bis(cyclo­hexyl­ammonium) tetra­chlorido­(oxalato)stannate(IV)
Source: Acta Crystallogr Sect E Struct Rep Online. 2013 Jul 27;69(Pt 8):m473–4. doi: 10.1107/S1600536813019284 (PMC3793702; doi:10.1107/S1600536813019284)
Supplement: Supplementary file 1 [file e-69-0m473-sup1.cif]

##############################################################################
#                                                                            #
# This CIF contains the data in a paper accepted for publication in          #
# Acta Crystallographica Section E. It conforms to the requirements of       #
# Notes for Authors for Acta Crystallographica Section E, and has been       #
# peer reviewed under the auspices of the IUCr Commission on Journals.       #
#                                                                            #
# Full details of the Crystallographic Information File format               #
# are given in the paper "The Crystallographic Information File (CIF):       #
# a New Standard Archive File for Crystallography" by S. R. Hall, F. H.      #
# Allen and I. D. Brown [Acta Cryst. (1991), A47, 655-685].                  #
#                                                                            #
# The current version of the core CIF dictionary is obtainable from          #
# ftp://ftp.iucr.org/pub/cif_core.dic.                                       #
#                                                                            #
# Software is freely available for graphical display of the structure(s)     #
# in this CIF. For information consult the CIF software page                 #
# http://www.iucr.org/resources/cif/software.                                #
#                                                                            #
# This file may be used for bona fide research purposes within the           #
# scientific community so long as proper attribution is given to the journal # 
# article from which it was obtained.                                        #
#                                                                            #
##############################################################################
data_global
_audit_creation_method     'wingx routine cif_update'
_audit_conform_dict_name     cif_core.dic
_audit_conform_dict_version     2.2
_journal_date_recd_electronic     2013-07-02
_journal_date_accepted     2013-07-12
_journal_name_full     'Acta Crystallographica, Section E'
_journal_year     2013
_journal_volume     69
_journal_issue      8
_journal_page_first     m473
_journal_page_last     m474
_journal_paper_category     QM
_journal_paper_doi     10.1107/S1600536813019284
_journal_coeditor_code     WM2756
_publ_contact_author_name     'Cattey, H\'el\`ene'
_publ_contact_author_address
;
ICMUB UMR 6302
Universit\'e de Bourgogne
Facult\'e des Sciences
9 Avenue Alain Savary
21000 Dijon
France
;
_publ_contact_author_email     'hcattey@u-bourgogne.fr, diasseam@yahoo.fr'
_publ_contact_author_fax     '+33-0380393835'
_publ_contact_author_phone     '+33-0380393665'
_publ_section_title
;
Bis(cyclohexylammonium) tetrachlorido(oxalato)stannate(IV)
;
loop_
    _publ_author_name
    _publ_author_address
    'Sarr, Modou'
;
Laboratoire de Chimie Min\'erale et Analytique (LACHIMIA)
D\'epartement de Chimie
Facult\'e des Sciences et Techniques
Universit\'e Cheikh Anta Diop
Dakar
Senegal
;
    'Diasse-Sarr, Aminata'
;
Laboratoire de Chimie Min\'erale et Analytique (LACHIMIA)
D\'epartement de Chimie
Facult\'e des Sciences et Techniques
Universit\'e Cheikh Anta Diop
Dakar
Senegal
;
    'Diallo, Waly'
;
Laboratoire de Chimie Min\'erale et Analytique (LACHIMIA)
D\'epartement de Chimie
Facult\'e des Sciences et Techniques
Universit\'e Cheikh Anta Diop
Dakar
Senegal
;
    'Plasseraud, Laurent'
;
ICMUB UMR 6302
Universit\'e de Bourgogne
Facult\'e des Sciences
9 avenue Alain Savary
21000 Dijon
France
;
    'Cattey, H\'el\`ene'
;
ICMUB UMR 6302
Universit\'e de Bourgogne
Facult\'e des Sciences
9 avenue Alain Savary
21000 Dijon
France
;
_publ_section_synopsis     .
data_I
_audit_creation_method     SHELXL-97
_chemical_name_systematic
;
Bis(cyclohexylammonium) tetrachlorido(oxalato)stannate(IV)
;
_chemical_name_common     ?
_chemical_formula_moiety     '2(C6 H14 N +), C2 Cl4 O4 Sn 2-'
_chemical_formula_sum     'C14 H28 Cl4 N2 O4 Sn'
_chemical_formula_iupac     '(C6 H14 N)2 [Sn (C2 O4) Cl4]'
_chemical_formula_weight     548.87
_chemical_melting_point     ?
_symmetry_cell_setting     monoclinic
_symmetry_space_group_name_H-M     'P 21/c'
_symmetry_space_group_name_hall     '-P 2ybc'
loop_
    _symmetry_equiv_pos_as_xyz
    'x, y, z'
    '-x, y+1/2, -z+1/2'
    '-x, -y, -z'
    'x, -y-1/2, z-1/2'
_cell_length_a     11.2293(9)
_cell_length_b     15.7150(10)
_cell_length_c     12.8464(10)
_cell_angle_alpha     90.00
_cell_angle_beta     93.238(2)
_cell_angle_gamma     90.00
_cell_volume     2263.4(3)
_cell_formula_units_Z     4
_cell_measurement_reflns_used     41791
_cell_measurement_theta_min     0.998
_cell_measurement_theta_max     27.485
_cell_measurement_temperature     115(2)
_exptl_crystal_description     prism
_exptl_crystal_colour     colourless
_exptl_crystal_size_max     0.17
_exptl_crystal_size_mid     0.08
_exptl_crystal_size_min     0.03
_exptl_crystal_density_diffrn     1.611
_exptl_crystal_density_meas     ?
_exptl_crystal_density_method     'not measured'
_exptl_crystal_F_000     1104
_exptl_absorpt_coefficient_mu     1.621
_exptl_absorpt_correction_type     multi-scan
_exptl_absorpt_process_details
;
(Blessing, 1995)
;
_exptl_absorpt_correction_T_min     0.7702
_exptl_absorpt_correction_T_max     0.9530
_exptl_special_details     ?
_diffrn_ambient_temperature     115(2)
_diffrn_radiation_type     MoK\a
_diffrn_radiation_wavelength     0.71073
_diffrn_radiation_source     'fine-focus sealed tube'
_diffrn_radiation_monochromator     graphite
_diffrn_measurement_device_type     'Nonius KappaCCD'
_diffrn_measurement_method     '\f scans (\k = 0) + additional \w scans'
_diffrn_detector_area_resol_mean     ?
_diffrn_reflns_number     9402
_diffrn_reflns_av_R_equivalents     0.0252
_diffrn_reflns_av_sigmaI/netI     0.0330
_diffrn_reflns_theta_min     2.68
_diffrn_reflns_theta_max     27.49
_diffrn_reflns_theta_full     27.49
_diffrn_measured_fraction_theta_max     0.957
_diffrn_measured_fraction_theta_full     0.957
_diffrn_reflns_limit_h_min     -14
_diffrn_reflns_limit_h_max     10
_diffrn_reflns_limit_k_min     -20
_diffrn_reflns_limit_k_max     12
_diffrn_reflns_limit_l_min     -16
_diffrn_reflns_limit_l_max     16
_diffrn_standards_number     0
_diffrn_standards_interval_count     ?
_diffrn_standards_interval_time     ?
_diffrn_standards_decay_%     ?
_refine_special_details
;
Refinement of <i>F</i>^2^ against ALL reflections. The weighted <i>R</i>-factor
<i>wR</i> and goodness of fit <i>S</i> are based on <i>F</i>^2^, conventional
<i>R</i>-factors <i>R</i> are based on <i>F</i>, with <i>F</i> set to zero for
negative <i>F</i>^2^. The threshold expression of <i>F</i>^2^ >
\s(<i>F</i>^2^) is used only for calculating <i>R</i>-factors(gt) <i>etc</i>.
and is not relevant to the choice of reflections for refinement.
<i>R</i>-factors based on <i>F</i>^2^ are statistically about twice as large
as those based on <i>F</i>, and <i>R</i>- factors based on ALL data will be
even larger.
;
_reflns_number_total     4979
_reflns_number_gt     4503
_reflns_threshold_expression     I>2sigma(I)
_refine_ls_structure_factor_coef     Fsqd
_refine_ls_matrix_type     full
_refine_ls_R_factor_all     0.0423
_refine_ls_R_factor_gt     0.0354
_refine_ls_wR_factor_gt     0.0786
_refine_ls_wR_factor_ref     0.0834
_refine_ls_goodness_of_fit_ref     1.118
_refine_ls_restrained_S_all     1.118
_refine_ls_number_reflns     4979
_refine_ls_number_parameters     228
_refine_ls_number_restraints     0
_refine_ls_hydrogen_treatment     constr
_refine_ls_weighting_scheme     calc
_refine_ls_weighting_details
         'calc w=1/[\s^2^(Fo^2^)+(0.0196P)^2^+5.6981P] where P=(Fo^2^+2Fc^2^)/3'
_atom_sites_solution_hydrogens     geom
_atom_sites_solution_primary     direct
_atom_sites_solution_secondary     difmap
_refine_ls_shift/su_max     0.001
_refine_ls_shift/su_mean     0.000
_refine_diff_density_max     1.031
_refine_diff_density_min     -0.990
_refine_ls_extinction_method     none
_refine_ls_extinction_coef     ?
loop_
    _atom_type_symbol
    _atom_type_description
    _atom_type_scat_dispersion_real
    _atom_type_scat_dispersion_imag
    _atom_type_scat_source
    'C' 'C' 0.0033 0.0016
                         'International Tables Vol C Tables 4.2.6.8 and 6.1.1.4'
    'H' 'H' 0.0000 0.0000
                         'International Tables Vol C Tables 4.2.6.8 and 6.1.1.4'
    'Cl' 'Cl' 0.1484 0.1585
                         'International Tables Vol C Tables 4.2.6.8 and 6.1.1.4'
    'N' 'N' 0.0061 0.0033
                         'International Tables Vol C Tables 4.2.6.8 and 6.1.1.4'
    'O' 'O' 0.0106 0.0060
                         'International Tables Vol C Tables 4.2.6.8 and 6.1.1.4'
    'Sn' 'Sn' -0.6537 1.4246
                         'International Tables Vol C Tables 4.2.6.8 and 6.1.1.4'
_computing_data_collection     'COLLECT (Nonius, 1998)'
_computing_cell_refinement     'DENZO-SMN (Otwinowski & Minor, 1997)'
_computing_data_reduction     'DENZO-SMN (Otwinowski & Minor, 1997)'
_computing_structure_solution     'SIR92 (Altomare <i>et al.</i>, 1993)'
_computing_structure_refinement     'SHELXL97 (Sheldrick, 2008)'
_computing_molecular_graphics
;
ORTEP-3 for Windows (Farrugia, 2012) and
Mercury (Macrae <i>et al.</i>, 2006)
;
_computing_publication_material     'WinGX (Farrugia, 2012)'
loop_
    _atom_site_type_symbol
    _atom_site_label
    _atom_site_fract_x
    _atom_site_fract_y
    _atom_site_fract_z
    _atom_site_U_iso_or_equiv
    _atom_site_adp_type
    _atom_site_calc_flag
    _atom_site_refinement_flags
    _atom_site_occupancy
    _atom_site_symmetry_multiplicity
    _atom_site_disorder_assembly
    _atom_site_disorder_group
    Sn Sn1 0.67656(2) 0.922515(13) 0.212827(17) 0.02314(7) Uani d . 1 1 . .
    C C1 0.5332(3) 0.8427(2) 0.3693(2) 0.0240(6) Uani d . 1 1 . .
    C C2 0.5332(3) 0.77851(19) 0.2768(2) 0.0222(6) Uani d . 1 1 . .
    O O1 0.5778(2) 0.91628(13) 0.35167(16) 0.0231(5) Uani d . 1 1 . .
    O O2 0.5826(2) 0.80588(14) 0.19492(17) 0.0248(5) Uani d . 1 1 . .
    O O3 0.4905(2) 0.82201(15) 0.45140(17) 0.0326(6) Uani d . 1 1 . .
    O O4 0.4875(2) 0.70888(14) 0.28564(17) 0.0282(5) Uani d . 1 1 . .
    Cl Cl1 0.74421(8) 1.05949(5) 0.26855(7) 0.0349(2) Uani d . 1 1 . .
    Cl Cl2 0.83254(8) 0.84828(6) 0.30516(8) 0.0403(2) Uani d . 1 1 . .
    Cl Cl3 0.75536(10) 0.91018(6) 0.04748(8) 0.0428(2) Uani d . 1 1 . .
    Cl Cl4 0.49591(7) 0.98965(5) 0.13685(6) 0.02334(16) Uani d . 1 1 . .
    N N1 0.5547(2) 0.58436(17) 0.1384(2) 0.0254(6) Uani d . 1 1 . .
    H H1A 0.5344 0.6179 0.1904 0.038 Uiso calc R 1 1 . .
    H H1B 0.5045 0.5406 0.1325 0.038 Uiso calc R 1 1 . .
    H H1C 0.5515 0.6138 0.0792 0.038 Uiso calc R 1 1 . .
    C C3 0.6796(3) 0.5518(2) 0.1610(3) 0.0317(7) Uani d . 1 1 . .
    H H3 0.6778 0.5129 0.2204 0.038 Uiso calc R 1 1 . .
    C C4 0.7205(3) 0.5014(2) 0.0690(3) 0.0305(7) Uani d . 1 1 . .
    H H4A 0.7208 0.5379 0.0081 0.037 Uiso calc R 1 1 . .
    H H4B 0.6654 0.4550 0.0536 0.037 Uiso calc R 1 1 . .
    C C5 0.8453(4) 0.4659(3) 0.0929(3) 0.0397(9) Uani d . 1 1 . .
    H H5A 0.8435 0.4252 0.1496 0.048 Uiso calc R 1 1 . .
    H H5B 0.8720 0.4365 0.0321 0.048 Uiso calc R 1 1 . .
    C C6 0.9310(4) 0.5365(3) 0.1229(4) 0.0478(11) Uani d . 1 1 . .
    H H6A 0.9388 0.5738 0.0636 0.057 Uiso calc R 1 1 . .
    H H6B 1.0088 0.5124 0.1415 0.057 Uiso calc R 1 1 . .
    C C7 0.8886(4) 0.5888(3) 0.2157(3) 0.0439(10) Uani d . 1 1 . .
    H H7A 0.8893 0.5532 0.2774 0.053 Uiso calc R 1 1 . .
    H H7B 0.9428 0.6360 0.2299 0.053 Uiso calc R 1 1 . .
    C C8 0.7630(3) 0.6227(3) 0.1914(3) 0.0418(9) Uani d . 1 1 . .
    H H8A 0.7352 0.6516 0.2522 0.050 Uiso calc R 1 1 . .
    H H8B 0.7641 0.6637 0.1349 0.050 Uiso calc R 1 1 . .
    N N2 0.3881(3) 0.65674(19) 0.4780(2) 0.0357(7) Uani d . 1 1 . .
    H H2A 0.3940 0.6415 0.4118 0.054 Uiso calc R 1 1 . .
    H H2B 0.4276 0.6197 0.5194 0.054 Uiso calc R 1 1 . .
    H H2C 0.4191 0.7084 0.4880 0.054 Uiso calc R 1 1 . .
    C C9 0.2600(3) 0.6577(2) 0.5030(3) 0.0305(7) Uani d . 1 1 . .
    H H9 0.2261 0.6012 0.4884 0.037 Uiso calc R 1 1 . .
    C C10 0.1935(4) 0.7220(3) 0.4339(3) 0.0507(12) Uani d . 1 1 . .
    H H10A 0.2013 0.7073 0.3613 0.061 Uiso calc R 1 1 . .
    H H10B 0.2274 0.7781 0.4459 0.061 Uiso calc R 1 1 . .
    C C11 0.0621(5) 0.7226(4) 0.4580(4) 0.0613(14) Uani d . 1 1 . .
    H H11A 0.0208 0.7657 0.4157 0.074 Uiso calc R 1 1 . .
    H H11B 0.0271 0.6679 0.4395 0.074 Uiso calc R 1 1 . .
    C C12 0.0451(4) 0.7404(3) 0.5710(4) 0.0463(10) Uani d . 1 1 . .
    H H12A -0.0388 0.7354 0.5841 0.056 Uiso calc R 1 1 . .
    H H12B 0.0699 0.7983 0.5871 0.056 Uiso calc R 1 1 . .
    C C13 0.1164(4) 0.6793(3) 0.6413(4) 0.0460(10) Uani d . 1 1 . .
    H H13A 0.0836 0.6225 0.6326 0.055 Uiso calc R 1 1 . .
    H H13B 0.1095 0.6960 0.7134 0.055 Uiso calc R 1 1 . .
    C C14 0.2475(3) 0.6780(3) 0.6171(3) 0.0357(8) Uani d . 1 1 . .
    H H14A 0.2831 0.7330 0.6333 0.043 Uiso calc R 1 1 . .
    H H14B 0.2892 0.6355 0.6599 0.043 Uiso calc R 1 1 . .
loop_
    _atom_site_aniso_label
    _atom_site_aniso_U_11
    _atom_site_aniso_U_22
    _atom_site_aniso_U_33
    _atom_site_aniso_U_12
    _atom_site_aniso_U_13
    _atom_site_aniso_U_23
    Sn1 0.02712(12) 0.02014(12) 0.02230(12) 0.00106(8) 0.00262(8) 0.00254(8)
    C1 0.0337(17) 0.0208(15) 0.0172(14) 0.0033(13) 0.0001(12) 0.0019(11)
    C2 0.0309(17) 0.0183(14) 0.0176(14) 0.0010(12) 0.0023(12) -0.0001(11)
    O1 0.0344(12) 0.0175(10) 0.0173(10) 0.0006(9) 0.0015(9) -0.0013(8)
    O2 0.0372(13) 0.0199(11) 0.0180(10) -0.0011(9) 0.0073(9) -0.0024(8)
    O3 0.0566(17) 0.0251(12) 0.0170(11) -0.0004(11) 0.0104(11) -0.0013(9)
    O4 0.0425(14) 0.0202(11) 0.0227(11) -0.0028(10) 0.0078(10) -0.0031(9)
    Cl1 0.0358(5) 0.0249(4) 0.0430(5) -0.0060(3) -0.0077(4) 0.0024(3)
    Cl2 0.0355(5) 0.0359(5) 0.0487(5) 0.0104(4) -0.0055(4) 0.0070(4)
    Cl3 0.0523(6) 0.0416(5) 0.0369(5) 0.0105(4) 0.0239(4) 0.0083(4)
    Cl4 0.0294(4) 0.0237(4) 0.0168(3) 0.0014(3) 0.0000(3) 0.0001(3)
    N1 0.0298(15) 0.0261(14) 0.0206(13) 0.0021(11) 0.0031(11) -0.0023(10)
    C3 0.0303(18) 0.0380(19) 0.0271(17) 0.0054(15) 0.0022(14) -0.0047(14)
    C4 0.0336(18) 0.0315(18) 0.0265(17) 0.0019(14) 0.0022(14) -0.0053(14)
    C5 0.037(2) 0.039(2) 0.043(2) 0.0051(17) 0.0044(17) -0.0049(17)
    C6 0.034(2) 0.046(2) 0.063(3) 0.0009(18) 0.004(2) -0.015(2)
    C7 0.034(2) 0.049(2) 0.047(2) -0.0044(18) -0.0078(18) -0.0111(19)
    C8 0.038(2) 0.038(2) 0.049(2) -0.0018(17) 0.0006(18) -0.0200(18)
    N2 0.054(2) 0.0232(14) 0.0315(15) 0.0092(13) 0.0196(14) 0.0088(12)
    C9 0.042(2) 0.0235(16) 0.0261(16) 0.0048(14) 0.0021(15) 0.0010(13)
    C10 0.071(3) 0.057(3) 0.0249(18) 0.030(2) 0.0033(19) 0.0093(18)
    C11 0.059(3) 0.072(3) 0.051(3) 0.024(3) -0.022(2) 0.000(2)
    C12 0.038(2) 0.044(2) 0.058(3) 0.0096(18) 0.0054(19) 0.005(2)
    C13 0.042(2) 0.049(2) 0.048(2) 0.0089(19) 0.0129(19) 0.012(2)
    C14 0.039(2) 0.045(2) 0.0228(17) 0.0058(17) 0.0025(15) 0.0030(15)
_geom_special_details
;
All e.s.d.'s (except the e.s.d. in the dihedral angle between two l.s. planes)
are estimated using the full covariance matrix. The cell e.s.d.'s are taken
into account individually in the estimation of e.s.d.'s in distances, angles
and torsion angles; correlations between e.s.d.'s in cell parameters are only
used when they are defined by crystal symmetry. An approximate (isotropic)
treatment of cell e.s.d.'s is used for estimating e.s.d.'s involving l.s.
planes.
;
loop_
    _geom_bond_atom_site_label_1
    _geom_bond_atom_site_label_2
    _geom_bond_site_symmetry_2
    _geom_bond_distance
    _geom_bond_publ_flag
    Sn1 O2 . 2.121(2) y
    Sn1 O1 . 2.155(2) y
    Sn1 Cl3 . 2.3547(9) y
    Sn1 Cl2 . 2.3667(9) y
    Sn1 Cl1 . 2.3794(9) y
    Sn1 Cl4 . 2.4407(8) y
    C1 O3 . 1.227(4) ?
    C1 O1 . 1.286(4) ?
    C1 C2 . 1.559(4) ?
    C2 O4 . 1.217(4) ?
    C2 O2 . 1.290(4) ?
    N1 C3 . 1.505(4) ?
    N1 H1A . 0.8900 ?
    N1 H1B . 0.8900 ?
    N1 H1C . 0.8900 ?
    C3 C8 . 1.493(5) ?
    C3 C4 . 1.515(5) ?
    C3 H3 . 0.9800 ?
    C4 C5 . 1.524(5) ?
    C4 H4A . 0.9700 ?
    C4 H4B . 0.9700 ?
    C5 C6 . 1.504(6) ?
    C5 H5A . 0.9700 ?
    C5 H5B . 0.9700 ?
    C6 C7 . 1.544(6) ?
    C6 H6A . 0.9700 ?
    C6 H6B . 0.9700 ?
    C7 C8 . 1.524(6) ?
    C7 H7A . 0.9700 ?
    C7 H7B . 0.9700 ?
    C8 H8A . 0.9700 ?
    C8 H8B . 0.9700 ?
    N2 C9 . 1.491(5) ?
    N2 H2A . 0.8900 ?
    N2 H2B . 0.8900 ?
    N2 H2C . 0.8900 ?
    C9 C10 . 1.514(5) ?
    C9 C14 . 1.514(5) ?
    C9 H9 . 0.9800 ?
    C10 C11 . 1.524(7) ?
    C10 H10A . 0.9700 ?
    C10 H10B . 0.9700 ?
    C11 C12 . 1.501(7) ?
    C11 H11A . 0.9700 ?
    C11 H11B . 0.9700 ?
    C12 C13 . 1.515(6) ?
    C12 H12A . 0.9700 ?
    C12 H12B . 0.9700 ?
    C13 C14 . 1.521(5) ?
    C13 H13A . 0.9700 ?
    C13 H13B . 0.9700 ?
    C14 H14A . 0.9700 ?
    C14 H14B . 0.9700 ?
loop_
    _geom_angle_atom_site_label_1
    _geom_angle_atom_site_label_2
    _geom_angle_atom_site_label_3
    _geom_angle_site_symmetry_1
    _geom_angle_site_symmetry_3
    _geom_angle
    _geom_angle_publ_flag
    O2 Sn1 O1 . . 76.97(8) ?
    O2 Sn1 Cl3 . . 92.35(6) ?
    O1 Sn1 Cl3 . . 168.53(7) ?
    O2 Sn1 Cl2 . . 88.73(7) ?
    O1 Sn1 Cl2 . . 87.92(6) ?
    Cl3 Sn1 Cl2 . . 96.10(4) ?
    O2 Sn1 Cl1 . . 164.34(6) ?
    O1 Sn1 Cl1 . . 87.86(6) ?
    Cl3 Sn1 Cl1 . . 102.47(4) ?
    Cl2 Sn1 Cl1 . . 94.62(3) ?
    O2 Sn1 Cl4 . . 86.17(7) ?
    O1 Sn1 Cl4 . . 84.01(6) ?
    Cl3 Sn1 Cl4 . . 91.21(3) ?
    Cl2 Sn1 Cl4 . . 171.25(3) ?
    Cl1 Sn1 Cl4 . . 88.47(3) ?
    O3 C1 O1 . . 124.4(3) ?
    O3 C1 C2 . . 120.1(3) ?
    O1 C1 C2 . . 115.5(3) ?
    O4 C2 O2 . . 125.4(3) ?
    O4 C2 C1 . . 119.5(3) ?
    O2 C2 C1 . . 115.1(3) ?
    C1 O1 Sn1 . . 114.25(19) ?
    C2 O2 Sn1 . . 115.71(19) ?
    C3 N1 H1A . . 109.5 ?
    C3 N1 H1B . . 109.5 ?
    H1A N1 H1B . . 109.5 ?
    C3 N1 H1C . . 109.5 ?
    H1A N1 H1C . . 109.5 ?
    H1B N1 H1C . . 109.5 ?
    C8 C3 N1 . . 111.1(3) ?
    C8 C3 C4 . . 112.4(3) ?
    N1 C3 C4 . . 110.4(3) ?
    C8 C3 H3 . . 107.6 ?
    N1 C3 H3 . . 107.6 ?
    C4 C3 H3 . . 107.6 ?
    C3 C4 C5 . . 110.5(3) ?
    C3 C4 H4A . . 109.6 ?
    C5 C4 H4A . . 109.6 ?
    C3 C4 H4B . . 109.6 ?
    C5 C4 H4B . . 109.6 ?
    H4A C4 H4B . . 108.1 ?
    C6 C5 C4 . . 110.4(3) ?
    C6 C5 H5A . . 109.6 ?
    C4 C5 H5A . . 109.6 ?
    C6 C5 H5B . . 109.6 ?
    C4 C5 H5B . . 109.6 ?
    H5A C5 H5B . . 108.1 ?
    C5 C6 C7 . . 111.7(4) ?
    C5 C6 H6A . . 109.3 ?
    C7 C6 H6A . . 109.3 ?
    C5 C6 H6B . . 109.3 ?
    C7 C6 H6B . . 109.3 ?
    H6A C6 H6B . . 107.9 ?
    C8 C7 C6 . . 110.5(3) ?
    C8 C7 H7A . . 109.6 ?
    C6 C7 H7A . . 109.6 ?
    C8 C7 H7B . . 109.6 ?
    C6 C7 H7B . . 109.6 ?
    H7A C7 H7B . . 108.1 ?
    C3 C8 C7 . . 110.6(3) ?
    C3 C8 H8A . . 109.5 ?
    C7 C8 H8A . . 109.5 ?
    C3 C8 H8B . . 109.5 ?
    C7 C8 H8B . . 109.5 ?
    H8A C8 H8B . . 108.1 ?
    C9 N2 H2A . . 109.5 ?
    C9 N2 H2B . . 109.5 ?
    H2A N2 H2B . . 109.5 ?
    C9 N2 H2C . . 109.5 ?
    H2A N2 H2C . . 109.5 ?
    H2B N2 H2C . . 109.5 ?
    N2 C9 C10 . . 109.3(3) ?
    N2 C9 C14 . . 110.7(3) ?
    C10 C9 C14 . . 110.9(3) ?
    N2 C9 H9 . . 108.6 ?
    C10 C9 H9 . . 108.6 ?
    C14 C9 H9 . . 108.6 ?
    C9 C10 C11 . . 109.7(4) ?
    C9 C10 H10A . . 109.7 ?
    C11 C10 H10A . . 109.7 ?
    C9 C10 H10B . . 109.7 ?
    C11 C10 H10B . . 109.7 ?
    H10A C10 H10B . . 108.2 ?
    C12 C11 C10 . . 112.0(4) ?
    C12 C11 H11A . . 109.2 ?
    C10 C11 H11A . . 109.2 ?
    C12 C11 H11B . . 109.2 ?
    C10 C11 H11B . . 109.2 ?
    H11A C11 H11B . . 107.9 ?
    C11 C12 C13 . . 111.5(4) ?
    C11 C12 H12A . . 109.3 ?
    C13 C12 H12A . . 109.3 ?
    C11 C12 H12B . . 109.3 ?
    C13 C12 H12B . . 109.3 ?
    H12A C12 H12B . . 108.0 ?
    C12 C13 C14 . . 111.8(3) ?
    C12 C13 H13A . . 109.3 ?
    C14 C13 H13A . . 109.3 ?
    C12 C13 H13B . . 109.3 ?
    C14 C13 H13B . . 109.3 ?
    H13A C13 H13B . . 107.9 ?
    C9 C14 C13 . . 110.2(3) ?
    C9 C14 H14A . . 109.6 ?
    C13 C14 H14A . . 109.6 ?
    C9 C14 H14B . . 109.6 ?
    C13 C14 H14B . . 109.6 ?
    H14A C14 H14B . . 108.1 ?
loop_
    _geom_hbond_atom_site_label_D
    _geom_hbond_atom_site_label_H
    _geom_hbond_atom_site_label_A
    _geom_hbond_site_symmetry_A
    _geom_hbond_distance_DH
    _geom_hbond_distance_HA
    _geom_hbond_distance_DA
    _geom_hbond_angle_DHA
    N1 H1A O4 . 0.89 1.97 2.853(3) 169.4
    N1 H1B O1 2_645 0.89 2.18 3.038(4) 163.0
    N1 H1C O3 4_575 0.89 2.01 2.875(4) 162.4
    N2 H2A O4 . 0.89 2.25 2.887(4) 128.8
    N2 H2A Cl4 2_645 0.89 2.78 3.315(3) 120.3
    N2 H2B Cl4 4_576 0.89 2.38 3.262(3) 168.8
    N2 H2C O3 . 0.89 2.02 2.869(4) 158.2
