# Supplementary material for: Bis(cyclo­hexyl­ammonium) tetra­chlorido­(oxalato)stannate(IV)
Source: Acta Crystallogr Sect E Struct Rep Online. 2013 Jul 27;69(Pt 8):m473–4. doi: 10.1107/S1600536813019284 (PMC3793702; doi:10.1107/S1600536813019284)
Supplement: Supplementary file 2 [file e-69-0m473-Isup2.hkl]

#
# h,k,l, Fc-squared, Fo-squared, sigma(Fo-squared) and status flag
#
data_I
_shelx_title ' 1211b11b'
_shelx_refln_list_code          4
_shelx_F_calc_maximum      324.07
_exptl_crystal_F_000      1104.00
_reflns_d_resolution_high  0.7700
 
loop_
 _symmetry_equiv_pos_as_xyz
 'x, y, z'
 '-x, y+1/2, -z+1/2'
 '-x, -y, -z'
 'x, -y-1/2, z-1/2'
 
_cell_length_a    11.2293
_cell_length_b    15.7150
_cell_length_c    12.8464
_cell_angle_alpha  90.000
_cell_angle_beta   93.238
_cell_angle_gamma  90.000
 
_shelx_F_squared_multiplier     1.000
 
loop_
 _refln_index_h
 _refln_index_k
 _refln_index_l
 _refln_F_squared_calc
 _refln_F_squared_meas
 _refln_F_squared_sigma
 _refln_observed_status
   2   0   0    12578.68    11324.21    253.92 o
   3   0   0      513.84      505.71     14.54 o
   4   0   0    16710.16    15812.85    356.86 o
   5   0   0    25792.17    25718.24    572.57 o
   6   0   0     5680.29     4760.23    157.36 o
   7   0   0      372.57      410.37     21.51 o
   8   0   0      637.43      626.53     27.69 o
   9   0   0      319.45      309.71     21.87 o
  10   0   0      340.43      392.43     24.25 o
  11   0   0     5505.13     6026.29    212.50 o
  12   0   0     8194.21     9531.06    329.09 o
  14   0   0     2439.29     2578.39    128.45 o
   2   1   0    10148.34     9276.43    147.56 o
   3   1   0       41.53       39.69      9.62 o
   4   1   0      324.42      289.40     11.42 o
   5   1   0     3101.92     3030.23     51.19 o
   6   1   0     2206.83     2246.53     45.10 o
   7   1   0     5574.89     5678.50    196.91 o
   8   1   0      358.66      308.51     16.74 o
   9   1   0     1158.16     1148.44     33.02 o
  10   1   0     1502.73     1480.89     41.86 o
  11   1   0      732.17      688.92     42.00 o
  12   1   0      286.81      278.26     73.76 o
  13   1   0      728.37      768.23     50.71 o
  14   1   0      115.20      135.27     15.59 o
   1   2   0     7035.02     4179.72    905.15 o
   2   2   0    18749.75    17330.00    270.75 o
   3   2   0    11293.68     9887.99    158.14 o
   4   2   0      584.27      436.54     24.24 o
   5   2   0    12844.79    12073.74    193.61 o
   6   2   0     2558.70     2407.23     47.27 o
   7   2   0       13.74       -1.82     24.24 o
   8   2   0       46.08       50.24      8.78 o
   9   2   0     1102.26     1102.71     36.50 o
  10   2   0       17.46       -1.27     38.19 o
  11   2   0     1870.07     2000.24    138.48 o
  12   2   0     2127.19     2104.15     60.16 o
  13   2   0        3.94       -4.44     14.06 o
  14   2   0       93.33      120.95     16.61 o
   2   3   0     8465.76     7971.80    112.57 o
   3   3   0      312.43      279.41      9.36 o
   4   3   0    17512.58    15883.04    250.30 o
   5   3   0     1965.99     1887.57     49.76 o
   6   3   0     1101.98     1135.18     24.16 o
   7   3   0    14383.28    13980.23    257.61 o
   8   3   0     4144.60     4049.47     99.96 o
   9   3   0     2765.17     2842.03     83.81 o
  10   3   0     7568.67     8167.68    192.29 o
  11   3   0      760.40      714.09     27.04 o
  12   3   0     1728.71     1890.08     54.57 o
  13   3   0     1456.64     1572.11    128.98 o
   0   4   0     5561.77     5347.66     84.52 o
   1   4   0      172.52      165.42      4.19 o
   2   4   0    21907.55    21480.47    272.79 o
   3   4   0     2194.24     2086.14     31.18 o
   4   4   0     3861.58     3573.20     59.15 o
   5   4   0     1300.52     1346.35     25.24 o
   6   4   0      192.07      194.48     20.99 o
   7   4   0     1775.37     1663.63     29.93 o
   8   4   0      944.23      926.43     53.15 o
   9   4   0     2740.56     2661.29     69.10 o
  10   4   0      908.21      915.94     32.50 o
  11   4   0        1.83       16.12     16.74 o
  12   4   0      306.29      361.97     19.59 o
  13   4   0      437.19      525.55     37.69 o
  14   4   0     1087.97     1383.00     73.29 o
   1   5   0     2216.72     2446.76     35.50 o
   2   5   0    26271.92    25307.71    350.82 o
   3   5   0      983.15      944.30     14.88 o
   4   5   0    15527.36    14731.88    231.20 o
   5   5   0     1948.14     1923.10     37.92 o
   6   5   0     1074.70     1065.03     22.80 o
   7   5   0     1313.03     1270.59     32.05 o
   8   5   0     3328.67     3154.18    107.27 o
   9   5   0     2309.92     2498.40     64.13 o
  10   5   0     4752.44     4947.52    128.29 o
  11   5   0       54.34       89.30     24.90 o
  12   5   0      587.36      617.02     64.35 o
  13   5   0      157.64      113.90     26.31 o
  14   5   0       24.40       74.59     23.44 o
   0   6   0    13139.32    12756.00    281.47 o
   1   6   0      117.50      154.17     17.77 o
   2   6   0    19525.20    20205.80    297.96 o
   3   6   0    40638.86    40455.47    973.63 o
   4   6   0      651.11      606.67     14.48 o
   5   6   0     2560.88     2475.98     47.74 o
   6   6   0       12.54       38.73     13.59 o
   7   6   0      104.72      100.43      5.95 o
   8   6   0     7308.65     7427.36    143.92 o
   9   6   0    13119.55    13704.01    321.55 o
  10   6   0      867.05      835.04    126.91 o
  11   6   0     2166.21     2187.87    120.18 o
  12   6   0      457.73      412.05     30.89 o
  13   6   0      255.50      293.84     29.18 o
   1   7   0     9183.02     9224.78    130.29 o
   2   7   0     1180.47     1313.93     18.13 o
   3   7   0     2334.36     2304.14     89.07 o
   4   7   0       47.84       94.27     19.96 o
   5   7   0      439.22      442.88     26.92 o
   6   7   0     1258.18     1149.71     21.07 o
   7   7   0      789.98      716.16     14.85 o
   8   7   0      458.79      450.91     17.14 o
   9   7   0     1190.27     1007.84     54.16 o
  10   7   0      496.96      538.89     15.70 o
  11   7   0      151.78      210.03     23.22 o
  12   7   0       52.56       18.72     23.71 o
  13   7   0      442.79      597.26     43.24 o
   0   8   0    22641.01    21667.04    580.03 o
   1   8   0     3616.50     3940.67    118.48 o
   2   8   0     8164.88     7909.38    136.30 o
   3   8   0     8641.27     8363.01    223.95 o
   4   8   0      524.27      460.43     11.54 o
   5   8   0     2007.17     1906.78     32.92 o
   6   8   0      141.30      132.71      9.78 o
   7   8   0      415.63      411.13     13.53 o
   8   8   0     1866.17     1742.83     37.40 o
   9   8   0     4035.97     3982.80    206.16 o
  10   8   0      153.85      174.43     24.25 o
  11   8   0      765.84      692.55     37.39 o
  12   8   0      967.99     1052.04     58.50 o
  13   8   0       52.70      114.09     25.20 o
   1   9   0    14437.64    14132.78    434.51 o
   2   9   0    18232.53    17883.54    705.17 o
   3   9   0       12.38       25.14     10.99 o
   4   9   0     6210.95     5844.79    405.78 o
   5   9   0      623.95      589.89     37.86 o
   6   9   0      632.45      564.12     28.13 o
   7   9   0     2339.59     2444.52     52.17 o
   8   9   0     1430.52     1528.60     61.97 o
   9   9   0     1301.22     1474.90     60.23 o
  10   9   0     5970.96     6414.58    221.63 o
  11   9   0      304.99      281.92     29.15 o
  12   9   0      644.48      667.65     44.06 o
  13   9   0      867.98      860.27     53.84 o
   0  10   0      527.96      590.78     24.99 o
   1  10   0     5061.95     4851.04    105.00 o
   2  10   0     2552.73     2475.11     48.85 o
   3  10   0       83.30       54.68     10.02 o
   4  10   0      831.42      824.84     25.15 o
   5  10   0     1305.11     1379.01     28.63 o
   6  10   0       43.10       76.27      7.78 o
   7  10   0      334.29      313.43     21.97 o
   8  10   0      152.76      129.49     14.18 o
   9  10   0      364.17      405.06     35.79 o
  10  10   0      828.84      736.58     39.34 o
  11  10   0      707.70      776.38     47.93 o
  12  10   0       16.47       52.35     19.02 o
   1  11   0     3715.56     3682.88    112.03 o
   2  11   0     1386.22     1281.44     33.90 o
   3  11   0       97.98       76.11      7.24 o
   4  11   0     1268.54     1277.66     64.59 o
   5  11   0     6896.44     6778.71    172.31 o
   6  11   0     1065.62      964.24     27.94 o
   7  11   0    11689.82    11915.73    392.57 o
   8  11   0     1075.61     1118.10     47.98 o
   9  11   0     1193.68     1293.38     38.55 o
  10  11   0     1113.53     1097.29     50.67 o
  12  11   0      768.77      710.76     47.36 o
   0  12   0    20514.66    21144.01   1239.92 o
   1  12   0     4015.06     3711.42    109.58 o
   2  12   0     2190.38     2110.89     75.66 o
   3  12   0     3165.01     3268.18     82.56 o
   4  12   0        8.05       25.25     10.68 o
   5  12   0     3273.34     3357.49     90.93 o
   6  12   0     3008.42     3112.31    111.68 o
   7  12   0       31.11        0.00     15.90 o
   8  12   0      927.35      953.91     43.19 o
   9  12   0     1049.12      992.43     46.41 o
  11  12   0     1158.64     1185.99     64.40 o
   1  13   0     1022.78     1136.71     42.56 o
   2  13   0       66.21       63.41      7.42 o
   3  13   0      833.10      788.22     19.29 o
   5  13   0      840.52      773.25     23.71 o
   6  13   0        2.49      -13.34     13.34 o
   7  13   0      489.44      457.62     28.39 o
   8  13   0        0.06      -14.87     14.87 o
   9  13   0       65.05       37.42     15.71 o
  10  13   0        0.11       50.37     17.83 o
  11  13   0      222.53      162.24     24.30 o
   0  14   0    12050.11    12715.33    257.74 o
   1  14   0     3048.69     3077.92     60.34 o
   2  14   0     1518.58     1540.47     40.30 o
   3  14   0     1565.99     1416.53     84.83 o
   4  14   0       12.13       40.29     15.69 o
   5  14   0     2383.48     2375.67     84.99 o
   6  14   0     4058.85     3816.59    138.56 o
   7  14   0        1.93       21.03     15.93 o
   8  14   0      995.29     1013.59     45.46 o
   9  14   0      269.46      269.29     25.50 o
  10  14   0       27.62        5.64     19.07 o
   1  15   0     8019.68     8113.71    187.82 o
   2  15   0     1068.60      938.82     26.44 o
   3  15   0      334.93      375.66     19.07 o
   4  15   0      921.51      781.52     24.56 o
   5  15   0      366.70      331.43     14.42 o
   6  15   0      843.36      762.65     37.47 o
   7  15   0     1681.94     1709.37     67.49 o
   8  15   0      323.08      293.51     24.76 o
   9  15   0       31.37       66.43     18.26 o
   1  16   0       88.27       96.33      6.42 o
   3  16   0      456.71      437.82     44.35 o
   4  16   0      386.26      410.53     22.22 o
   5  16   0      501.36      491.79     26.04 o
   6  16   0       39.82       74.22     15.09 o
   7  16   0        6.69       13.72     10.11 o
   8  16   0      192.25      206.65     21.62 o
   1  17   0     2529.19     2619.73    134.13 o
   2  17   0     2692.20     2640.22    102.17 o
   3  17   0       35.83       53.40     26.69 o
   4  17   0     1917.96     1691.79     68.22 o
   5  17   0      914.48      861.73     90.75 o
   6  17   0       45.10       61.40     15.44 o
   7  17   0      606.74      467.75     31.75 o
   8  17   0      134.22      148.37     19.72 o
   0  18   0     1019.78     1131.91     51.91 o
   2  18   0      260.14      276.01     23.14 o
   3  18   0     1716.44     1585.66     79.30 o
   4  18   0     1414.15     1230.42    112.18 o
   5  18   0       90.89       55.98     27.13 o
   6  18   0      644.49      510.53     39.96 o
   2  19   0       61.25       30.94     17.02 o
   4  19   0      230.26      123.66     19.64 o
   2  20   0      220.84      177.52     23.33 o
 -14   1   1        4.97       17.48     21.46 o
 -13   1   1     3156.46     3611.97    118.94 o
 -12   1   1     1732.30     1753.95     55.11 o
 -11   1   1      170.68      122.19     30.21 o
 -10   1   1     1594.58     1705.17     57.06 o
  -9   1   1     1142.59     1100.83     31.75 o
  -8   1   1     2019.77     1855.66    134.66 o
  -7   1   1    13083.69    13348.91    302.09 o
  -6   1   1      904.34      802.80     42.87 o
  -5   1   1     1318.28     1373.21     24.99 o
  -3   1   1    10873.21    10136.22    162.06 o
  -2   1   1    11027.23    11220.83    176.60 o
  -1   1   1    44244.34     9142.09  12771.03 o
   1   1   1    16027.72     9325.07   2613.43 o
   2   1   1    35797.01    34434.79    536.18 o
   3   1   1     2671.44     2756.15     64.25 o
   4   1   1    13075.77    11867.52    190.25 o
   5   1   1     4972.97     4600.83     76.83 o
   6   1   1      164.43      106.73     25.83 o
   7   1   1      973.41      956.14     48.28 o
   8   1   1      375.10      374.30     38.97 o
   9   1   1      253.03      253.51     16.20 o
  10   1   1     3632.72     3865.09     99.15 o
  11   1   1     4889.50     5208.67    131.60 o
  12   1   1       17.22       11.78     13.36 o
  13   1   1     1920.82     1934.52    217.50 o
  14   1   1      191.49      194.21     18.56 o
 -14   2   1      874.44      754.41     70.53 o
 -13   2   1      573.46      560.07     62.28 o
 -12   2   1      935.48      980.87    124.50 o
 -11   2   1     3089.94     3369.95     85.25 o
 -10   2   1      861.19      923.59     42.19 o
  -9   2   1     1765.76     1894.38     49.81 o
  -8   2   1    10724.77    10717.75    244.72 o
  -7   2   1      286.76      230.39     18.30 o
  -6   2   1    15807.48    15049.28    274.51 o
  -5   2   1     3477.66     3029.98     51.03 o
  -4   2   1     1079.42     1161.17     18.50 o
  -3   2   1      280.62      276.59     14.75 o
  -2   2   1     4830.74     4542.23     58.82 o
  -1   2   1     9800.49     9349.96    263.05 o
   1   2   1     2381.02     2430.73     87.63 o
   2   2   1     2738.15     2257.48     44.41 o
   3   2   1    19775.82    17965.36    331.36 o
   4   2   1    16492.78    15163.71    240.49 o
   5   2   1      537.08      387.77     25.18 o
   6   2   1    16861.84    15620.47    287.64 o
   7   2   1      155.78      130.49     10.45 o
   8   2   1     4768.26     4755.20    115.01 o
   9   2   1     1095.23     1009.57     31.72 o
  10   2   1      169.23      219.95     22.22 o
  11   2   1     1452.68     1548.08     45.21 o
  12   2   1     2456.28     2402.29    112.32 o
  13   2   1       25.19       -2.48     29.25 o
  14   2   1      644.83      621.52     43.89 o
 -14   3   1       45.40       23.06     21.54 o
 -13   3   1        2.50      -20.36     20.61 o
 -12   3   1       11.44       58.25     19.53 o
 -11   3   1       93.58       82.79     13.07 o
 -10   3   1      280.66      265.62     89.52 o
  -9   3   1      181.63      161.51     16.53 o
  -8   3   1      624.85      502.57     18.53 o
  -7   3   1      297.35      277.48     18.44 o
  -6   3   1     4321.84     4010.27     76.78 o
  -5   3   1     3429.95     3121.33     59.89 o
  -4   3   1     1142.94     1177.69     23.89 o
  -3   3   1      217.61      199.42      6.68 o
  -2   3   1    11120.24    11383.32    201.35 o
  -1   3   1     3032.69     3241.06     45.67 o
   0   3   1     4851.76     4352.92     56.89 o
   1   3   1     7858.76     8541.85    232.89 o
   2   3   1     6069.03     5552.66    131.51 o
   3   3   1    24708.38    24179.38    466.60 o
   4   3   1    12099.28    11889.43    188.38 o
   5   3   1       53.22       82.43     15.56 o
   6   3   1     5438.56     5515.47    104.83 o
   7   3   1     6955.09     6647.51    127.00 o
   8   3   1      218.83      177.85     26.25 o
   9   3   1        7.97        7.82      9.52 o
  10   3   1     2328.95     2498.07     66.57 o
  11   3   1      126.92      138.29     23.69 o
  12   3   1      229.44      218.09     17.04 o
  13   3   1       51.04       78.81     15.21 o
  14   3   1        7.68       -6.72     20.19 o
 -13   4   1      854.86      907.66     52.73 o
 -12   4   1      217.20      188.04     47.17 o
 -11   4   1     6300.79     7054.18    172.37 o
 -10   4   1     1310.84     1388.65     49.04 o
  -9   4   1     5973.72     6185.73    200.51 o
  -8   4   1     5487.39     5633.21    108.14 o
  -7   4   1     1661.53     1517.18     31.97 o
  -6   4   1    18415.29    17854.74    323.06 o
  -5   4   1     7158.60     6588.79    121.54 o
  -4   4   1      354.68      322.45      7.19 o
  -3   4   1     5499.20     5057.01     61.07 o
  -2   4   1      454.67      310.40      9.06 o
  -1   4   1     1908.90     1543.34     25.53 o
   0   4   1      229.50      251.05     11.69 o
   1   4   1    43526.93    42433.88   1051.45 o
   2   4   1     3412.47     2863.56    109.19 o
   3   4   1    44078.04    42833.38   1052.16 o
   4   4   1     3379.63     3447.14     65.50 o
   5   4   1     4076.63     3991.07     75.30 o
   6   4   1    14697.15    14395.95    264.48 o
   7   4   1     1041.34     1014.11     47.48 o
   8   4   1     4485.61     4424.00    106.78 o
   9   4   1     1429.94     1389.14     39.48 o
  10   4   1      540.22      576.70     89.00 o
  11   4   1     2946.13     3247.92    131.64 o
  12   4   1     1007.80      961.13     60.79 o
  13   4   1       52.26       28.67     19.72 o
  14   4   1      189.03      125.50     24.85 o
 -14   5   1       19.26      128.97     24.44 o
 -13   5   1      293.00      198.68     24.85 o
 -12   5   1      835.52      929.22     49.34 o
 -11   5   1      667.17      621.01     34.91 o
 -10   5   1     4038.94     4353.32    108.96 o
  -9   5   1     1333.42     1432.63     48.15 o
  -8   5   1      326.92      309.25     27.93 o
  -7   5   1     2353.23     2297.84     57.32 o
  -6   5   1      815.07      663.50     11.43 o
  -5   5   1     1893.82     1783.44     30.43 o
  -4   5   1    11885.35    11471.87    180.09 o
  -3   5   1    14326.76    13164.87    206.60 o
  -2   5   1      171.00      237.03      8.84 o
  -1   5   1    10473.56     9483.34    122.20 o
   0   5   1       18.43       13.61      2.97 o
   1   5   1    18158.04    18051.40    300.73 o
   2   5   1    30452.83    29225.17    687.99 o
   3   5   1      331.47      335.04      8.39 o
   4   5   1    20491.79    19899.06    311.45 o
   5   5   1     5966.79     6009.25    111.70 o
   6   5   1      495.77      401.71     12.87 o
   7   5   1     2639.04     2506.59     51.20 o
   8   5   1      603.09      569.17     19.80 o
   9   5   1        2.86       -3.14     10.16 o
  10   5   1      958.60      975.82     35.52 o
  11   5   1      510.91      472.34     40.83 o
  12   5   1      467.33      476.28     45.71 o
  13   5   1     2140.26     2329.45    118.32 o
  14   5   1      426.21      544.11     38.83 o
 -13   6   1        6.89        4.66     20.84 o
 -12   6   1       38.41       31.24     19.67 o
 -11   6   1      651.14      622.08     31.71 o
 -10   6   1      442.37      393.85     19.65 o
  -9   6   1      862.61      741.10     25.07 o
  -8   6   1       58.04       84.13     17.93 o
  -7   6   1        0.02        6.09      8.58 o
  -6   6   1       42.51       62.25      7.33 o
  -5   6   1      732.85      719.72     13.58 o
  -4   6   1     2571.46     2410.43     39.76 o
  -3   6   1      852.81     1020.23     20.53 o
  -2   6   1       79.01       97.75     10.52 o
  -1   6   1      998.94     1155.54     22.90 o
   0   6   1        0.49       12.46      4.71 o
   1   6   1     2394.90     2543.43     37.45 o
   2   6   1     1889.60     1897.39     55.49 o
   3   6   1      434.16      481.11      9.57 o
   4   6   1        4.43        8.79      6.67 o
   5   6   1      255.08      211.88     14.80 o
   6   6   1      568.12      492.07     12.90 o
   7   6   1        0.84       19.50      6.20 o
   8   6   1      509.77      499.73     14.67 o
   9   6   1      660.99      681.69     34.87 o
  10   6   1      199.42      144.17     20.46 o
  11   6   1      325.03      298.54     28.81 o
  13   6   1        9.88       31.62     21.08 o
 -13   7   1      973.32     1065.40     59.91 o
 -12   7   1     1281.05     1516.38     77.41 o
 -11   7   1      191.18      124.63     22.30 o
 -10   7   1     5454.89     5853.35    236.97 o
  -9   7   1     1178.99     1131.56     42.62 o
  -8   7   1      478.40      523.06     21.14 o
  -7   7   1     1896.23     1788.63     37.63 o
  -6   7   1     2634.83     2532.93     42.72 o
  -5   7   1       54.16       48.41      6.88 o
  -4   7   1    11335.44    11025.08    174.45 o
  -3   7   1     6583.25     5836.21    105.12 o
  -2   7   1     6850.13     6950.23     99.22 o
  -1   7   1    11442.53    11282.27    160.20 o
   0   7   1     1493.44     1565.66     21.67 o
   1   7   1    35985.26    35875.67    497.50 o
   2   7   1    47571.40    45826.19   1025.05 o
   3   7   1      954.98      830.32     47.33 o
   4   7   1    13114.02    12751.13    328.46 o
   5   7   1       71.88       84.63      5.81 o
   6   7   1      695.64      644.53     19.61 o
   7   7   1     2350.32     2480.82     51.33 o
   8   7   1     5621.73     5798.12    316.37 o
   9   7   1        2.42        7.04     28.18 o
  10   7   1     1822.32     1800.20    120.22 o
  11   7   1      499.36      488.24     32.62 o
  12   7   1      842.99      849.10     52.45 o
  13   7   1     2749.65     3134.04    154.00 o
 -13   8   1      777.18      814.34     50.88 o
 -11   8   1     2325.59     2839.31    110.90 o
 -10   8   1        9.54      -18.59     18.59 o
  -9   8   1     5194.83     5642.55    134.26 o
  -8   8   1     3009.84     3045.14    186.83 o
  -7   8   1      263.34      233.18     10.08 o
  -6   8   1       24.60       17.77      9.51 o
  -5   8   1      771.09      717.93     34.65 o
  -4   8   1       34.37       15.46     10.50 o
  -3   8   1    11484.58    11176.44    203.58 o
  -2   8   1     7920.57     7376.91    232.36 o
  -1   8   1      590.18      584.19     14.93 o
   0   8   1     2052.70     1908.95     30.09 o
   1   8   1    11169.85    10635.89    193.94 o
   2   8   1     1847.42     1933.47     66.13 o
   3   8   1    38853.02    38708.64   1290.44 o
   4   8   1     1714.68     1669.54     34.65 o
   5   8   1     1443.69     1290.89     22.89 o
   6   8   1       23.89       39.18     11.87 o
   7   8   1      145.34      142.36     13.78 o
   8   8   1     1412.91     1356.82     38.73 o
   9   8   1     2295.48     2205.14     57.10 o
  11   8   1      791.49      877.80     46.49 o
  12   8   1      615.96      583.61     41.54 o
  13   8   1       86.41       60.26     24.55 o
 -13   9   1      236.33      198.44     26.50 o
 -11   9   1      626.87      505.31     34.55 o
 -10   9   1       62.68       59.80     23.92 o
  -9   9   1      331.00      303.29     26.23 o
  -7   9   1      181.09      187.13     26.66 o
  -6   9   1      284.01      238.44     21.29 o
  -5   9   1      516.52      427.74     21.62 o
  -4   9   1     2776.27     2924.55     47.36 o
  -3   9   1     8148.03     7942.75    146.21 o
  -2   9   1      266.33      313.09      9.50 o
  -1   9   1     3918.60     4027.00     65.94 o
   0   9   1     1684.31     1530.50     51.42 o
   1   9   1     6719.17     6525.65    121.43 o
   2   9   1     3145.29     3142.37    219.98 o
   3   9   1       35.69       31.23      4.53 o
   4   9   1      160.36      179.93     12.85 o
   5   9   1       82.93       68.39     26.86 o
   6   9   1     1195.33     1075.39     20.40 o
   7   9   1     1353.96     1378.74     43.53 o
   8   9   1       10.23       -5.05      9.98 o
   9   9   1      444.26      380.67     25.33 o
  10   9   1        5.63       11.89      8.02 o
  11   9   1      141.70       98.65     20.35 o
  12   9   1      140.40      109.73     22.76 o
 -12  10   1      239.16      103.96     22.16 o
 -11  10   1     2482.64     2621.31    127.51 o
 -10  10   1      309.76      315.81     27.37 o
  -9  10   1     3290.68     3289.61    120.65 o
  -8  10   1     7756.22     8129.90    202.92 o
  -7  10   1       86.60       88.66     12.96 o
  -6  10   1     4849.43     4920.35    120.19 o
  -5  10   1     1432.47     1524.01     34.06 o
  -4  10   1       98.29      104.72     13.82 o
  -3  10   1     6179.35     6089.23    126.47 o
  -2  10   1     5788.75     5455.44    101.66 o
  -1  10   1       74.83       79.18     10.31 o
   0  10   1    12368.90    12478.67    196.05 o
   1  10   1     5288.03     5358.32    101.20 o
   2  10   1     3471.32     3491.23     61.09 o
   3  10   1    13955.52    13952.21    393.51 o
   4  10   1     4709.98     4796.50    116.21 o
   5  10   1     2049.72     2001.76     40.53 o
   6  10   1     3414.88     3590.82     61.81 o
   7  10   1      934.53      820.31     55.62 o
   8  10   1     2557.86     2570.82     66.25 o
   9  10   1     3422.37     3762.65    122.11 o
  11  10   1     1770.87     1667.11     89.36 o
  12  10   1     1817.23     1957.47     98.98 o
 -12  11   1     1381.93     1645.27     87.16 o
 -11  11   1        7.47       45.65     20.65 o
 -10  11   1     2728.24     2779.10    107.78 o
  -9  11   1     1968.36     2008.59     95.52 o
  -8  11   1      929.13      991.08     40.48 o
  -7  11   1     2408.70     2477.66     89.44 o
  -6  11   1        8.25       43.16     12.06 o
  -5  11   1      456.54      482.55     23.92 o
  -4  11   1     2141.31     1943.72     50.37 o
  -3  11   1        3.82       -7.33      7.33 o
  -2  11   1      878.73      863.42     23.37 o
  -1  11   1     1416.21     1412.02     32.48 o
   0  11   1     1482.36     1399.61     28.00 o
   1  11   1     1137.07     1008.66     21.11 o
   2  11   1    10769.21    10924.52    275.67 o
   3  11   1        4.87       -3.05      4.42 o
   4  11   1     5725.51     5736.89    184.37 o
   5  11   1     2803.90     2760.44     54.82 o
   6  11   1      187.25      190.31     15.09 o
   7  11   1      853.17      912.48     40.05 o
   8  11   1        4.66        8.87      9.08 o
   9  11   1     1100.70     1129.92    104.71 o
  10  11   1     1450.03     1492.02     79.44 o
  11  11   1      775.65      788.71     47.88 o
  12  11   1       10.91       31.70     20.84 o
 -11  12   1        6.39       48.39     20.92 o
 -10  12   1       65.03      -13.47     20.37 o
  -9  12   1      222.46      150.62     20.13 o
  -8  12   1     3719.00     3627.45    129.19 o
  -7  12   1       55.46       54.24     12.38 o
  -6  12   1     2278.42     2285.99     82.75 o
  -5  12   1      276.17      298.55     19.48 o
  -4  12   1      804.29      838.42     64.18 o
  -3  12   1      542.40      540.62     28.82 o
  -2  12   1      334.34      349.45      9.83 o
  -1  12   1       43.79       42.28     13.02 o
   0  12   1       84.17      154.72      6.19 o
   1  12   1      628.44      583.33     14.28 o
   2  12   1       45.99       51.95     15.86 o
   3  12   1      819.93      890.88     31.31 o
   4  12   1     3552.54     3431.06    106.34 o
   6  12   1     4043.91     4165.00    144.90 o
   7  12   1       24.00       34.03     10.73 o
   8  12   1     1690.00     1847.58     72.40 o
   9  12   1      683.95      682.72     37.31 o
  10  12   1      115.42       82.42     21.62 o
  11  12   1       89.14       29.94     19.64 o
 -11  13   1        4.42       70.77     21.51 o
 -10  13   1      762.04      793.70     47.69 o
  -9  13   1      485.90      533.99     21.64 o
  -8  13   1      927.68     1077.56     50.37 o
  -7  13   1     9765.95    10498.10    347.67 o
  -6  13   1     1570.29     1576.44     85.64 o
  -5  13   1     1257.07     1289.90     48.55 o
  -4  13   1     2033.04     2005.97     42.21 o
  -3  13   1     1570.78     1577.47    111.31 o
  -2  13   1     1137.45     1100.94     24.87 o
  -1  13   1    12496.54    12608.15   1257.24 o
   0  13   1     1585.31     1467.76    123.93 o
   1  13   1     9380.11     9493.28    188.72 o
   2  13   1     3463.29     3494.99     82.81 o
   3  13   1       12.04       36.78     31.12 o
   4  13   1     4689.15     4785.56    162.94 o
   5  13   1     5290.43     5431.90    181.80 o
   6  13   1       65.06      156.69     17.07 o
   7  13   1     1894.97     1997.57     77.76 o
   8  13   1      308.36      252.60     23.67 o
   9  13   1      328.19      348.59     29.67 o
  10  13   1     1194.74     1092.98     63.13 o
  11  13   1     1891.51     1824.36     98.73 o
 -10  14   1       50.07       34.11     21.27 o
  -9  14   1       35.36       18.23     16.04 o
  -8  14   1      178.65      198.29     13.13 o
  -7  14   1      325.33      305.27     23.84 o
  -6  14   1     1555.89     1595.93     64.16 o
  -5  14   1     1918.69     1642.16     44.20 o
  -4  14   1     2675.76     2479.44    104.78 o
  -3  14   1      291.24      227.59     14.96 o
  -2  14   1     1279.77     1165.16     42.75 o
  -1  14   1      805.13      740.65     21.26 o
   0  14   1     9105.85     8593.07    242.29 o
   1  14   1     1395.90     1328.28     24.30 o
   2  14   1     1424.14     1421.96     52.10 o
   3  14   1     1435.76     1341.97     50.21 o
   4  14   1      114.51      157.90     14.69 o
   5  14   1      715.21      595.72     30.29 o
   6  14   1     1447.40     1392.62     99.80 o
   7  14   1      167.84      128.32     17.94 o
   8  14   1       32.34       10.81     15.25 o
   9  14   1        2.21       33.24     34.22 o
  10  14   1      393.89      321.17     26.04 o
  -9  15   1       84.95       79.25     20.46 o
  -8  15   1       33.31       49.01     17.69 o
  -7  15   1      436.25      513.76     29.02 o
  -6  15   1     1896.77     1971.62     77.27 o
  -5  15   1        2.43       49.74     13.47 o
  -4  15   1     1915.85     1865.14     48.95 o
  -3  15   1       19.89       26.86     23.46 o
  -2  15   1     2858.02     2762.54    110.05 o
  -1  15   1     3932.39     3603.04    120.46 o
   0  15   1       12.70       31.30     22.76 o
   1  15   1      866.20      864.81     32.20 o
   2  15   1       27.34       62.21      8.26 o
   3  15   1      406.83      391.33     35.89 o
   4  15   1      863.56      841.30     36.66 o
   5  15   1      525.04      506.28     27.69 o
   6  15   1      177.86      214.32     18.51 o
   8  15   1      135.37      157.82     20.05 o
   9  15   1       26.35      100.84     19.62 o
  -8  16   1     1630.10     1653.99     85.83 o
  -6  16   1     2835.10     2691.73     99.90 o
  -5  16   1     1794.27     1772.82     49.19 o
  -4  16   1      106.71      113.89     22.22 o
  -3  16   1     1722.09     1729.70    105.46 o
  -2  16   1     2407.82     2373.28    106.39 o
  -1  16   1      323.38      308.49     26.29 o
   1  16   1     3038.57     3029.02    112.01 o
   2  16   1     1177.30     1088.10     40.56 o
   3  16   1     3906.08     4064.95    172.22 o
   4  16   1     1148.20     1213.93     78.07 o
   5  16   1     1126.96     1085.26     50.48 o
   6  16   1     1956.32     1890.12     92.17 o
   8  16   1      546.38      550.26     34.52 o
  -7  17   1     1326.83     1255.16     46.71 o
  -6  17   1        0.35       -6.42     15.39 o
  -5  17   1      443.13      465.44     31.59 o
  -4  17   1       31.07       77.10     10.82 o
  -3  17   1       44.73       17.07     14.90 o
  -2  17   1       27.43       33.61     14.05 o
  -1  17   1     1068.50     1039.48     66.81 o
   0  17   1       79.53      104.64     18.88 o
   1  17   1      304.35      185.70     22.92 o
   2  17   1     1506.78     1533.61     60.93 o
   3  17   1      549.75      553.30     19.23 o
   4  17   1      383.54      338.62     24.74 o
   5  17   1      984.93      941.77     85.83 o
   6  17   1       90.52       49.85     14.47 o
   7  17   1      799.50      805.40     45.11 o
  -6  18   1      904.71      718.97     42.46 o
  -5  18   1     2364.18     2205.53    111.98 o
  -4  18   1        2.78       40.34      9.94 o
  -3  18   1     1132.44     1169.91     40.72 o
  -1  18   1      569.48      604.93     34.38 o
   1  18   1     1382.87     1343.14     57.36 o
   2  18   1      351.30      258.29     23.68 o
   5  18   1      829.88      828.81     45.22 o
   6  18   1     1224.73     1256.63     67.57 o
  -5  19   1      812.13      719.87     39.80 o
  -4  19   1     2694.05     3070.04    143.33 o
  -3  19   1      275.73      285.55     24.49 o
  -1  19   1      482.95      430.20     33.89 o
   1  19   1     1122.43     1342.14     70.39 o
   3  19   1      143.25      193.83     23.79 o
   4  19   1     2234.87     2561.10    124.01 o
   5  19   1     1652.52     1538.52     81.12 o
  -1  20   1       99.16      104.53     20.73 o
   2  20   1      503.22      529.04     36.88 o
 -14   0   2     1421.44     1352.00     73.99 o
 -13   0   2      227.73      229.65     25.06 o
 -12   0   2      976.15      868.12     43.19 o
 -11   0   2     3692.04     3818.30    139.75 o
 -10   0   2     2558.67     2664.55     99.68 o
  -9   0   2     1068.49     1013.38     42.54 o
  -8   0   2    12396.01    11907.30    384.28 o
  -7   0   2     3070.75     2734.10     96.51 o
  -6   0   2    14539.67    13147.51    297.78 o
  -5   0   2    16763.47    16187.59    361.22 o
  -4   0   2      981.76     1004.40     26.27 o
  -3   0   2     1250.14     1169.59     29.28 o
  -2   0   2    26757.77    26260.71    577.18 o
  -1   0   2      228.54      159.32     18.57 o
   2   0   2       19.61       79.89      6.61 o
   3   0   2     8015.24     7914.18    181.26 o
   4   0   2    17815.87    17696.80    399.16 o
   5   0   2     7669.06     7093.70    164.59 o
   6   0   2    15661.67    14996.28    477.86 o
   7   0   2      328.71      321.39     21.24 o
   8   0   2     1185.13     1334.12     51.89 o
   9   0   2     8078.94     8482.00    281.59 o
  10   0   2     1808.82     1875.11     72.99 o
  11   0   2      767.08      753.14     39.80 o
  12   0   2     5303.61     5842.51    212.61 o
  14   0   2     1999.00     2156.81    109.68 o
 -14   1   2       87.36       98.01     16.71 o
 -13   1   2      527.63      551.53     25.96 o
 -12   1   2      566.85      594.66     25.69 o
 -11   1   2      192.45      133.85     13.29 o
 -10   1   2      856.11      767.13     36.67 o
  -9   1   2     4912.34     4834.04    116.05 o
  -8   1   2        2.16        3.26      9.49 o
  -7   1   2     4967.92     4513.21    107.23 o
  -6   1   2     1332.05     1339.31     27.98 o
  -5   1   2      105.41       53.60     11.86 o
  -4   1   2       79.46       94.56      5.59 o
  -3   1   2      879.69      905.43     20.32 o
  -2   1   2      285.21      374.04      7.46 o
  -1   1   2    16546.33    16238.22    293.90 o
   0   1   2     2680.65     2212.43    193.83 o
   1   1   2    28783.40    28650.79    447.61 o
   2   1   2    11680.40    11284.56    180.71 o
   3   1   2    26557.61    26757.20    420.93 o
   4   1   2      508.61      400.65     10.80 o
   5   1   2     6174.31     5640.18    107.18 o
   6   1   2     1911.92     1794.59     68.36 o
   7   1   2     5650.17     5222.81    124.56 o
   8   1   2        4.69       -0.62     11.05 o
   9   1   2       23.04        5.83     16.96 o
  10   1   2      193.13      175.47     26.09 o
  11   1   2     1077.73     1134.33     36.77 o
  12   1   2      118.82      139.54     18.01 o
  13   1   2      260.13      274.77     22.72 o
  14   1   2       83.61       72.62     15.25 o
 -14   2   2      223.08      278.42     94.53 o
 -13   2   2       15.03       59.57     36.16 o
 -12   2   2      178.03      229.97     16.71 o
 -11   2   2     2283.63     2271.41    133.70 o
 -10   2   2      291.14      288.79     27.77 o
  -9   2   2      762.78      614.43     21.69 o
  -8   2   2     1526.15     1605.85     42.64 o
  -7   2   2      227.51      127.73      8.11 o
  -6   2   2       64.94       29.94      7.84 o
  -5   2   2     6658.29     6553.35    150.03 o
  -4   2   2     5010.98     5312.34     86.47 o
  -3   2   2    10350.66    10015.80    158.51 o
  -2   2   2     2597.36     2631.12     42.66 o
  -1   2   2    10761.16    10796.59    169.36 o
   0   2   2    15220.81    16631.21    261.22 o
   1   2   2    10910.21    10141.09    161.48 o
   2   2   2     5032.26     5505.92     89.60 o
   3   2   2    17574.10    18062.49    286.09 o
   4   2   2     4980.31     4773.88     78.77 o
   5   2   2      692.02      705.11     28.72 o
   6   2   2     3270.92     3224.31     65.36 o
   7   2   2     2662.55     2552.52     83.25 o
   8   2   2      379.99      350.31     27.23 o
   9   2   2     1171.81     1215.89     35.95 o
  10   2   2      323.24      251.70     30.79 o
  11   2   2      263.55      302.62     25.25 o
  12   2   2      975.43     1108.46     86.47 o
  13   2   2       67.60       71.80     21.19 o
  14   2   2      852.87      812.82     35.78 o
 -14   3   2      426.73      495.12     36.55 o
 -13   3   2      374.49      407.54     85.63 o
 -12   3   2     2814.84     2930.70    167.01 o
 -11   3   2      518.98      600.95     30.10 o
 -10   3   2     4784.07     4681.75    114.73 o
  -9   3   2    11021.39    11306.90    262.85 o
  -8   3   2      795.32      594.55     21.04 o
  -7   3   2    25721.69    24893.28    451.72 o
  -6   3   2     8632.30     8803.45    162.56 o
  -5   3   2     6536.06     5913.89    223.64 o
  -4   3   2     3116.73     3072.20     50.66 o
  -3   3   2       28.61       29.06      8.82 o
  -2   3   2     1647.08     1604.47     34.25 o
  -1   3   2    16449.54    16363.54    254.88 o
   0   3   2    24024.03    24654.34    384.20 o
   1   3   2      260.97      345.14     12.97 o
   2   3   2    29366.16    30874.40    481.68 o
   3   3   2     8760.25     8227.42    133.18 o
   4   3   2    25769.00    25708.88    448.20 o
   5   3   2    54845.40    54134.06    985.83 o
   6   3   2      212.95      193.93     18.52 o
   7   3   2     6576.42     6469.06    187.09 o
   8   3   2     3977.79     3846.47     94.77 o
   9   3   2      450.26      401.75     59.76 o
  10   3   2     4474.58     4720.49    117.63 o
  11   3   2      542.74      511.53     31.24 o
  12   3   2      132.34      140.73     23.34 o
  13   3   2     1378.95     1520.52    142.95 o
  14   3   2      330.14      356.51     30.32 o
 -14   4   2      170.77      161.18     24.79 o
 -13   4   2      150.10      222.04     24.90 o
 -11   4   2       47.85       74.55     13.03 o
 -10   4   2      430.00      462.41     80.79 o
  -9   4   2      731.64      672.46     41.85 o
  -8   4   2     7521.22     7234.17    175.77 o
  -7   4   2      175.79      202.74      6.09 o
  -6   4   2     2724.13     2660.32     54.00 o
  -5   4   2       12.28       13.10      4.68 o
  -4   4   2      513.72      453.69     16.83 o
  -3   4   2      437.20      408.75      6.59 o
  -2   4   2     9656.18    10913.32    171.35 o
  -1   4   2     3564.69     3289.93     47.30 o
   0   4   2     3600.53     3723.05     54.30 o
   1   4   2     5545.78     5646.46     91.05 o
   2   4   2        2.43       13.47      5.28 o
   3   4   2     3250.14     3476.64     58.27 o
   4   4   2     7316.96     7419.04    158.48 o
   5   4   2     1038.00      982.44     21.25 o
   6   4   2     2525.84     2533.52     50.15 o
   7   4   2      217.99      179.07     11.09 o
   8   4   2      703.09      664.59     44.48 o
   9   4   2        2.22       22.61     10.45 o
  10   4   2      589.11      498.38     37.89 o
  11   4   2      286.95      363.05     18.28 o
  12   4   2      337.82      338.76     18.81 o
  13   4   2        7.16       -1.57     19.26 o
  14   4   2       23.91       27.01     24.87 o
 -14   5   2       83.07       66.79     22.05 o
 -12   5   2     1675.72     1962.65     79.68 o
 -11   5   2      646.98      673.89     25.42 o
 -10   5   2     3743.11     3680.16    119.93 o
  -9   5   2     2276.70     2140.78     57.07 o
  -8   5   2      475.23      381.78     25.44 o
  -7   5   2    11231.34    10668.38    197.49 o
  -6   5   2     7307.90     7097.24    113.53 o
  -5   5   2      746.39      694.50     19.75 o
  -4   5   2     7847.98     7560.81    173.34 o
  -3   5   2      576.61      569.52     11.53 o
  -2   5   2     4498.07     4121.25     53.84 o
  -1   5   2      710.99      580.48     13.12 o
   0   5   2    13126.41    13180.00    186.23 o
   1   5   2     2955.25     3136.22     79.06 o
   2   5   2     3658.67     3620.61     87.33 o
   3   5   2     5906.66     5477.09    147.04 o
   4   5   2    14238.71    14527.12    271.66 o
   5   5   2    13732.20    13471.05    271.09 o
   6   5   2     1066.06     1057.07     23.44 o
   7   5   2     4952.73     4957.25     97.26 o
   8   5   2     5423.03     5387.46    197.00 o
   9   5   2     2864.30     2706.49     70.15 o
  10   5   2     2936.36     2767.94    149.44 o
  11   5   2        2.34       41.91     17.83 o
  12   5   2       13.63       -4.83     34.57 o
  13   5   2       76.89      119.40     23.82 o
 -13   6   2     1028.18     1153.51     64.43 o
 -12   6   2       12.59      -19.75     19.75 o
 -11   6   2     2220.77     2519.30     95.53 o
 -10   6   2     1143.55     1155.21    117.22 o
  -9   6   2     3313.04     3297.72     83.65 o
  -8   6   2     7507.75     7357.08    141.91 o
  -7   6   2     3099.50     3180.75     62.38 o
  -6   6   2     1338.72     1208.64     25.16 o
  -5   6   2    18984.22    18299.24    329.11 o
  -4   6   2       33.70       60.20     23.16 o
  -3   6   2    11087.97    10419.00    206.04 o
  -2   6   2     4209.58     4421.88     99.37 o
  -1   6   2       59.04       72.31      4.81 o
   0   6   2    17641.55    17721.73    226.94 o
   1   6   2    42864.61    42579.37    702.66 o
   2   6   2     3157.08     3303.23    123.92 o
   3   6   2    27353.22    28252.71    559.92 o
   4   6   2     2168.52     2060.35     40.25 o
   5   6   2     4778.80     4534.86     85.74 o
   6   6   2     8186.03     8248.02    153.95 o
   7   6   2     2307.27     2326.13     48.07 o
   8   6   2       26.66       49.42     22.57 o
   9   6   2     3004.18     3188.40    153.62 o
  10   6   2      104.45      146.77     50.10 o
  11   6   2      684.35      654.37     61.98 o
  12   6   2     1537.39     1709.32     86.81 o
  13   6   2      621.88      563.04     40.67 o
 -13   7   2       44.70       64.70     23.14 o
 -12   7   2        2.28        0.33     19.45 o
 -11   7   2       17.06        1.57     18.23 o
 -10   7   2     1211.10     1213.36     52.78 o
  -9   7   2      109.63       99.85     33.23 o
  -7   7   2      139.60      140.23      7.38 o
  -6   7   2     1212.62     1193.04     25.16 o
  -5   7   2       93.32      103.09      7.80 o
  -4   7   2     1787.34     1593.60     38.46 o
  -3   7   2        8.25       22.56      4.60 o
  -2   7   2      200.83      241.93      7.57 o
  -1   7   2       47.56       88.90      4.50 o
   0   7   2      181.88      212.98      5.45 o
   1   7   2      169.80      151.54      4.02 o
   2   7   2      790.01      630.03     36.72 o
   3   7   2       19.46       31.54      6.08 o
   4   7   2     2043.50     2038.03     50.50 o
   5   7   2        2.29       21.13      5.04 o
   6   7   2      184.43      186.31     16.19 o
   7   7   2      402.60      348.76     10.77 o
   8   7   2     1147.70     1148.80     63.18 o
   9   7   2       19.74       61.36     43.78 o
  10   7   2       10.18       60.08     10.69 o
  11   7   2       14.21       57.06     19.45 o
  12   7   2       81.23       44.62     24.66 o
  13   7   2      164.88      312.04     35.74 o
 -13   8   2      135.50       27.83     22.81 o
 -11   8   2      783.78      649.94     38.12 o
 -10   8   2      199.29      249.86     26.17 o
  -9   8   2      384.02      474.47     29.37 o
  -8   8   2     2947.30     2813.72     98.34 o
  -7   8   2     5091.72     4969.15     95.96 o
  -6   8   2      100.24      125.48     16.61 o
  -5   8   2     6417.78     6325.75    102.89 o
  -4   8   2      320.75      284.74     16.55 o
  -3   8   2    14512.71    14430.95    318.89 o
  -2   8   2    12335.24    12462.18    278.04 o
  -1   8   2      128.93      165.69      5.48 o
   0   8   2    14759.99    15614.12    244.02 o
   1   8   2     4574.32     4767.09     77.39 o
   2   8   2     1375.81     1375.94     24.34 o
   3   8   2     5814.98     6075.95    136.57 o
   4   8   2     1160.56     1170.84     24.19 o
   5   8   2      412.68      379.83     13.84 o
   6   8   2      866.01      848.17     37.56 o
   7   8   2     1875.15     1749.15     37.71 o
   8   8   2      471.30      424.35     40.41 o
   9   8   2     2249.97     2252.78    111.41 o
  10   8   2      392.85      337.84     25.55 o
  11   8   2      372.42      378.51     29.21 o
  12   8   2     1982.03     2021.69    104.18 o
  13   8   2      281.96      250.40     29.21 o
 -13   9   2       33.56       24.68     20.94 o
 -12   9   2      825.28      744.60     48.63 o
 -11   9   2       17.80       49.64     22.62 o
 -10   9   2     6129.84     6641.84    232.22 o
  -9   9   2     7834.94     7960.71    268.67 o
  -8   9   2       99.63       71.88     16.72 o
  -7   9   2     2203.15     2092.42     51.16 o
  -6   9   2     3076.47     3075.65     74.56 o
  -5   9   2     3168.39     3033.85     68.51 o
  -4   9   2    14460.67    14502.89    452.42 o
  -3   9   2      182.27      194.92     22.49 o
  -2   9   2      474.10      443.77      9.90 o
  -1   9   2     1668.86     2003.12     33.90 o
   0   9   2     4376.68     4330.41     68.05 o
   1   9   2     1733.81     1984.61     44.28 o
   2   9   2    31516.61    33249.19    552.27 o
   3   9   2     3561.15     3550.22     59.20 o
   4   9   2     2449.63     2624.23     44.88 o
   5   9   2     4356.87     4354.53     83.55 o
   6   9   2      210.68      228.27     13.33 o
   7   9   2     8925.61     8901.74    270.01 o
   8   9   2     4177.87     4315.25    109.74 o
   9   9   2      165.39       87.03     18.04 o
  10   9   2     1521.13     1752.78     73.67 o
  12   9   2       54.04      105.42     20.89 o
 -12  10   2       25.31       31.62     23.79 o
 -11  10   2      696.52      833.15     50.29 o
 -10  10   2      365.46      364.15     28.64 o
  -9  10   2      522.52      550.17     33.14 o
  -8  10   2       36.89      -15.44     15.44 o
  -7  10   2       32.75       57.25      8.03 o
  -6  10   2       86.99       92.62      7.47 o
  -5  10   2        1.44       11.60      7.86 o
  -4  10   2     2243.03     1999.31     40.47 o
  -3  10   2       24.82       31.36     15.66 o
  -2  10   2     4190.34     4327.95     79.07 o
  -1  10   2        1.49        4.34     10.54 o
   0  10   2       42.63       30.79      2.17 o
   1  10   2     5585.24     6045.22    137.98 o
   2  10   2     3285.11     3135.18     74.68 o
   3  10   2     1158.97     1203.97     36.49 o
   4  10   2      270.43      284.42     12.75 o
   5  10   2      500.85      461.99     28.78 o
   6  10   2      548.62      559.44     18.22 o
   7  10   2      482.23      426.00     16.63 o
   8  10   2      391.07      341.39     25.79 o
   9  10   2       79.08       55.13     23.25 o
  10  10   2      790.62      827.67     44.16 o
  11  10   2       45.94      187.49     26.61 o
  12  10   2      223.76      200.33     27.42 o
 -12  11   2      381.42      501.92     34.73 o
 -10  11   2     1139.54     1259.04     56.74 o
  -9  11   2     3636.58     3610.14    132.19 o
  -8  11   2       17.15      112.44     21.73 o
  -7  11   2     4298.97     4172.50    144.79 o
  -6  11   2      875.59      800.77     35.06 o
  -5  11   2     1992.25     2085.68     52.20 o
  -4  11   2     4244.16     4185.39    133.87 o
  -3  11   2     2821.62     2808.46     68.69 o
  -2  11   2        4.84       20.84      6.54 o
  -1  11   2     2948.07     2932.44     59.11 o
   0  11   2       26.20       27.69      3.97 o
   1  11   2     5303.19     5317.32    100.77 o
   2  11   2     8835.43     9278.83    173.64 o
   3  11   2     4627.00     4676.58     88.47 o
   4  11   2     1734.41     1777.84     36.49 o
   5  11   2     7081.98     7311.76    232.29 o
   6  11   2       94.49       45.27     14.44 o
   7  11   2     5692.23     5440.99    132.88 o
   8  11   2     1555.70     1488.21    131.45 o
   9  11   2        5.92       11.70     17.39 o
  10  11   2      219.64      197.35     23.90 o
  11  11   2      223.20       78.46     24.09 o
  12  11   2      475.03      418.17     32.70 o
 -11  12   2      748.17      749.99     47.96 o
 -10  12   2     1152.02     1162.53     63.54 o
  -9  12   2      986.11      891.86     41.97 o
  -8  12   2     6532.16     6555.20    160.29 o
  -7  12   2      268.97      268.26     21.46 o
  -6  12   2     3939.14     3568.95    122.19 o
  -5  12   2     3186.66     3278.86     80.69 o
  -4  12   2      229.04      220.96     16.31 o
  -3  12   2     1462.61     1540.31     39.13 o
  -2  12   2     4494.23     4442.95     73.92 o
  -1  12   2      194.44      206.76     16.39 o
   0  12   2     1397.35     1478.02     92.53 o
   1  12   2     1149.82     1119.96     23.64 o
   2  12   2        8.81       -0.92     11.16 o
   3  12   2     8411.45     8614.78    196.24 o
   4  12   2     9444.60     9347.55    306.84 o
   5  12   2      451.75      432.02     16.66 o
   6  12   2     7736.98     7402.89    253.06 o
   7  12   2       66.97       70.47      9.21 o
   8  12   2     2111.98     2019.50     67.78 o
   9  12   2     1622.89     1760.85     72.42 o
  10  12   2      127.83      167.41     21.68 o
  11  12   2      336.33      338.87     33.46 o
 -11  13   2       21.70      112.20     23.76 o
 -10  13   2       24.42      108.46     22.89 o
  -9  13   2      145.50      175.35     22.65 o
  -8  13   2      193.73      202.56     20.19 o
  -6  13   2      239.22      242.24     13.74 o
  -5  13   2      628.70      656.72     50.08 o
  -4  13   2      116.60      113.31     39.94 o
  -3  13   2      288.48      238.42     13.91 o
  -2  13   2      349.92      325.79     12.55 o
  -1  13   2      250.38      238.97      9.43 o
   0  13   2      995.42     1029.82     32.14 o
   1  13   2       16.14       50.63     22.93 o
   2  13   2       44.47       49.97      9.10 o
   3  13   2      721.28      796.03     18.04 o
   4  13   2      467.84      440.17     24.47 o
   5  13   2       37.89       54.74     15.47 o
   6  13   2       45.97       42.37      9.37 o
   7  13   2      540.83      439.41     26.66 o
   8  13   2      199.76      145.50     17.83 o
   9  13   2        4.27       -2.50     10.34 o
  10  13   2        1.62       15.39     16.64 o
 -10  14   2      366.95      361.27     31.38 o
  -9  14   2       42.32       37.09     19.81 o
  -8  14   2     1681.04     1759.36     70.69 o
  -7  14   2      143.10      132.49     18.67 o
  -6  14   2     2518.09     2456.36     90.63 o
  -5  14   2     3980.89     3730.88    159.08 o
  -4  14   2     1561.21     1457.98    121.68 o
  -3  14   2      395.06      398.53     13.65 o
  -2  14   2     3078.15     2945.98     58.52 o
  -1  14   2      302.73      307.48     26.68 o
   0  14   2     8653.28     8538.74    218.14 o
   1  14   2     3690.02     3604.09     91.80 o
   2  14   2       12.08        9.37      6.58 o
   3  14   2     2099.99     2149.26     53.65 o
   4  14   2     1151.07     1104.35     28.97 o
   5  14   2     1550.55     1529.03     73.61 o
   6  14   2     3287.77     3151.95    116.45 o
   7  14   2      170.57      136.66     19.32 o
   8  14   2       97.11       48.47     15.96 o
   9  14   2      758.15      683.56     28.82 o
  10  14   2      591.07      539.53     37.80 o
  -9  15   2      672.64      614.98     41.29 o
  -8  15   2      113.51       25.58     16.09 o
  -7  15   2     3602.06     3597.98     91.90 o
  -6  15   2     2258.08     2302.47     59.59 o
  -4  15   2      495.88      490.58     15.39 o
  -3  15   2      611.73      570.87     47.74 o
  -2  15   2     1066.42     1127.40    132.98 o
  -1  15   2     8749.47     8107.88    272.13 o
   0  15   2      236.33      232.06     44.30 o
   1  15   2     1475.66     1429.51    127.91 o
   2  15   2     1134.49     1126.91     30.76 o
   3  15   2      155.66      142.05     11.43 o
   4  15   2     2860.31     2878.81    104.85 o
   5  15   2     5242.09     4996.74    174.62 o
   6  15   2      106.92      121.14     16.80 o
   7  15   2      382.24      315.48     24.82 o
   8  15   2       41.54       63.26     17.58 o
   9  15   2        0.09       36.17     17.77 o
  -8  16   2      439.92      491.44     22.84 o
  -7  16   2      249.18      169.61     20.67 o
  -6  16   2     1343.86     1286.57     62.51 o
  -5  16   2       22.39       24.65     10.68 o
  -4  16   2       82.36      111.20     10.03 o
  -3  16   2      747.77      735.87     23.56 o
  -2  16   2     1865.84     1770.02    123.24 o
  -1  16   2       35.42       68.58      9.75 o
   0  16   2      590.72      541.53     22.41 o
   1  16   2        0.63       31.56     15.93 o
   2  16   2      658.91      658.63     43.93 o
   4  16   2      885.08      802.94     34.52 o
   5  16   2       77.86       25.41     12.87 o
   6  16   2      695.16      688.84     83.30 o
   7  16   2      110.23       63.05     16.72 o
   8  16   2      181.24      226.45     15.45 o
  -7  17   2     1694.53     1569.89     78.68 o
  -6  17   2     2129.50     1810.49     87.76 o
  -5  17   2        1.79       16.85     14.96 o
  -4  17   2     1276.48     1348.91     39.45 o
  -2  17   2     1865.21     1724.84     59.42 o
  -1  17   2     3928.28     3511.70    218.49 o
   0  17   2     2836.35     2830.64    105.02 o
   3  17   2       65.35      117.24     11.05 o
   4  17   2     3058.35     3004.23     81.77 o
   5  17   2     2210.67     2003.91    100.33 o
   6  17   2      310.65      327.19     26.06 o
   7  17   2      317.84      274.30     22.52 o
  -5  18   2      497.38      491.46     29.34 o
  -4  18   2      397.18      370.70     32.74 o
  -3  18   2     1114.15      995.27    139.55 o
  -2  18   2      447.61      468.13     32.46 o
  -1  18   2       17.77       20.13     17.10 o
   0  18   2      801.62      658.69     40.18 o
   1  18   2     1525.69     1544.78     78.30 o
   2  18   2       57.83       51.99     18.15 o
   3  18   2     1801.53     1649.87     86.57 o
   4  18   2     1735.90     1695.72     81.26 o
   5  18   2      312.14      273.94     30.91 o
   6  18   2     1624.66     1357.93     68.36 o
  -3  19   2       51.09       83.31     19.75 o
  -2  19   2      111.69      115.12     20.56 o
  -1  19   2       93.11       39.21     18.37 o
   1  19   2       94.36       44.52     19.05 o
   3  19   2      244.68      278.69     25.04 o
   4  19   2      193.13      202.66     21.95 o
  -1  20   2        2.68       33.87     19.70 o
   2  20   2      295.12      163.30     22.81 o
 -14   1   3       39.18       20.27     25.71 o
 -13   1   3     1885.33     1920.83     66.86 o
 -12   1   3     1450.13     1538.86     56.00 o
 -11   1   3      500.59      480.04     89.51 o
 -10   1   3      442.64      415.03     25.69 o
  -9   1   3     1534.53     1549.58     42.69 o
  -8   1   3       87.53       77.76     41.16 o
  -7   1   3    16155.58    15493.84    346.82 o
  -6   1   3    30559.66    30635.92    550.83 o
  -5   1   3     3783.66     3648.67     68.90 o
  -4   1   3     9861.26     9720.20    154.40 o
  -3   1   3     8864.72     8379.34    133.54 o
  -2   1   3    12101.54    12781.24    200.13 o
  -1   1   3    54664.58    56533.78    875.91 o
   0   1   3      525.51      402.40     11.62 o
   1   1   3     6706.65     6341.36    103.92 o
   2   1   3     2167.06     2394.91     41.34 o
   3   1   3      816.11      638.05     13.13 o
   4   1   3     7286.04     7201.13    118.00 o
   5   1   3    21804.50    21555.79    395.27 o
   6   1   3     3269.07     3080.66    124.02 o
   7   1   3     1283.99     1184.49     32.25 o
   8   1   3      834.35      852.78     36.46 o
   9   1   3       31.63       34.63     22.53 o
  10   1   3     3903.39     4212.93    106.76 o
  11   1   3     5598.13     5846.34    144.05 o
  12   1   3       15.37       22.79     14.29 o
  13   1   3      619.45      568.93     37.80 o
  14   1   3      107.51       97.10     19.29 o
 -14   2   3      785.36      773.21     49.53 o
 -13   2   3      671.57      695.86     43.05 o
 -12   2   3        2.65       27.08     53.43 o
 -11   2   3      649.12      681.51     25.95 o
 -10   2   3     2904.89     2995.92     97.67 o
  -9   2   3        0.75       16.58     14.71 o
  -8   2   3    13566.11    13173.00    299.36 o
  -7   2   3     1448.27     1378.45     42.59 o
  -6   2   3    13879.42    14061.70    255.96 o
  -5   2   3     6192.03     6023.94    137.70 o
  -4   2   3       25.89       10.85      8.64 o
  -3   2   3     8786.10     8706.98    137.90 o
  -2   2   3    15221.34    14974.59    233.94 o
  -1   2   3     1292.06     1251.84     22.04 o
   0   2   3      182.62      113.57      6.08 o
   1   2   3      486.33      542.87     12.59 o
   2   2   3    10896.99    10665.52    170.98 o
   3   2   3    17356.08    18078.37    286.37 o
   4   2   3    49756.26    50532.14    904.29 o
   5   2   3     1310.48     1227.42     29.45 o
   6   2   3     9954.08     9835.45    267.27 o
   7   2   3      459.01      344.40     28.02 o
   8   2   3     7765.20     7579.72    179.82 o
   9   2   3     3707.69     3717.81     94.74 o
  10   2   3      439.19      425.60     23.98 o
  11   2   3      633.29      722.13     26.70 o
  12   2   3      685.84      658.13     26.42 o
  13   2   3       13.51       83.44     22.35 o
  14   2   3        3.81        5.72     39.07 o
 -14   3   3        1.85       33.60     23.65 o
 -13   3   3        2.14      -13.85     15.92 o
 -12   3   3      325.31      273.95     17.44 o
 -10   3   3        5.09       15.09     25.74 o
  -9   3   3     1188.45     1192.12     79.30 o
  -8   3   3       77.30       83.55     10.30 o
  -7   3   3       16.44        1.47      8.90 o
  -6   3   3     1953.80     2113.85     41.65 o
  -5   3   3      172.91       91.14      6.94 o
  -4   3   3      435.27      397.17     22.80 o
  -3   3   3      411.21      291.69      8.11 o
  -2   3   3        0.62        3.17      3.40 o
  -1   3   3     5275.88     5201.17     84.10 o
   0   3   3     6912.60     7082.64    114.16 o
   1   3   3      208.27      176.31      5.90 o
   2   3   3      660.44      706.29     13.65 o
   3   3   3     4708.00     5221.69     86.00 o
   4   3   3     4382.51     4484.60     85.62 o
   5   3   3      236.87      219.29     19.97 o
   6   3   3     1977.32     1875.87     47.19 o
   7   3   3      415.52      382.83     15.88 o
   8   3   3       12.44       36.39     23.26 o
   9   3   3      824.41      799.56     44.41 o
  10   3   3        2.76       26.55     11.48 o
  11   3   3        7.02       18.97     11.97 o
  12   3   3      109.91       97.54     16.99 o
  13   3   3        0.24       47.89     30.20 o
 -14   4   3      358.77      368.48     33.08 o
 -13   4   3     1585.37     1673.72     86.19 o
 -12   4   3      116.98      102.02     27.72 o
 -11   4   3     2131.47     2224.82     93.43 o
 -10   4   3     1576.98     1540.54     91.84 o
  -9   4   3     2353.12     2241.56     98.45 o
  -8   4   3    10597.92    10708.64    200.58 o
  -7   4   3     2719.14     2701.01     53.02 o
  -6   4   3     5715.61     5466.21    102.06 o
  -5   4   3    33188.49    33226.47    594.02 o
  -4   4   3     2036.29     2007.66     41.29 o
  -3   4   3     2204.35     2231.83     37.06 o
  -2   4   3     1083.36     1376.38     27.11 o
  -1   4   3      255.53      307.36      6.63 o
   0   4   3      515.01      501.48     18.68 o
   1   4   3    19981.40    20482.98    321.38 o
   2   4   3      921.98      818.55     15.41 o
   3   4   3    26974.27    26683.85    420.08 o
   4   4   3     8949.73     9004.98    323.27 o
   5   4   3      289.43      318.15     15.14 o
   6   4   3    20021.83    20430.43    419.02 o
   7   4   3     9946.43     9877.82    227.67 o
   8   4   3     1502.85     1540.21     42.86 o
   9   4   3     2988.66     2863.34    236.46 o
  10   4   3       76.73       94.83     26.51 o
  11   4   3     1156.70     1096.41     97.47 o
  12   4   3      524.78      500.25     44.19 o
  13   4   3      328.94      347.78     55.94 o
 -13   5   3       69.02       92.07     21.62 o
 -12   5   3       30.64      112.09     24.79 o
 -11   5   3       93.01       28.12     13.44 o
 -10   5   3     1804.81     1931.01     72.96 o
  -9   5   3     5846.05     6076.45    146.47 o
  -8   5   3     3058.94     2939.93     59.65 o
  -7   5   3     5186.34     5149.86     97.78 o
  -6   5   3     4983.03     4583.75     86.59 o
  -5   5   3     4089.30     4123.90     71.30 o
  -4   5   3    26061.01    25725.71    561.70 o
  -3   5   3    18784.83    18305.72    284.79 o
  -2   5   3       61.03       60.92      4.17 o
  -1   5   3     1687.88     2088.07     31.24 o
   0   5   3     5093.50     5519.13     89.44 o
   1   5   3     6379.45     6825.26    110.12 o
   2   5   3    16371.77    16532.37    261.09 o
   3   5   3    15893.32    16126.42    292.77 o
   4   5   3      187.79      257.62     14.56 o
   5   5   3     7870.24     8146.19    183.47 o
   6   5   3     3059.64     2895.57     58.10 o
   7   5   3     4507.34     4381.81    114.22 o
   8   5   3     7913.13     8111.57    191.66 o
   9   5   3        9.44        9.85     10.46 o
  10   5   3      735.61      719.29     40.61 o
  11   5   3      359.22      336.25     53.12 o
  12   5   3      194.24      239.19     72.42 o
  13   5   3     1116.81     1337.86     69.25 o
 -13   6   3      233.31      160.53     24.47 o
 -12   6   3       37.17       69.77     23.57 o
 -11   6   3      562.87      532.40     32.78 o
 -10   6   3      284.74      248.50     14.73 o
  -9   6   3      552.98      592.98     28.69 o
  -8   6   3      642.45      578.99     15.49 o
  -7   6   3        8.05       11.24      4.50 o
  -6   6   3        4.54       19.94      5.66 o
  -5   6   3        1.03       27.33     11.79 o
  -4   6   3     1555.42     1563.64     26.93 o
  -3   6   3      976.97      945.65     20.95 o
  -2   6   3       38.46       42.31      8.34 o
  -1   6   3     2878.13     3394.56     49.89 o
   0   6   3       98.52       90.45      8.45 o
   1   6   3     1627.03     1646.51     30.66 o
   2   6   3        3.60        1.96      8.45 o
   3   6   3     3599.69     3580.39     67.85 o
   4   6   3      422.40      485.05     12.02 o
   5   6   3        6.73        8.80      4.46 o
   6   6   3       21.60        0.62      9.02 o
   7   6   3       59.32       16.50     16.59 o
   8   6   3     3647.90     3629.34     91.60 o
   9   6   3      908.53      770.55     45.38 o
  10   6   3        2.78      -16.72     16.72 o
  11   6   3      168.09      220.29     19.24 o
  12   6   3       94.51      229.49     26.55 o
  13   6   3        0.05       89.47     26.42 o
 -13   7   3      110.93      112.01     25.41 o
 -12   7   3     1495.42     1789.68     90.77 o
 -10   7   3     2036.05     2018.22     80.31 o
  -9   7   3     1532.07     1455.25     41.83 o
  -8   7   3      318.52      285.82     16.80 o
  -7   7   3     2522.29     2636.48     52.68 o
  -6   7   3    12224.61    12084.13    221.04 o
  -5   7   3       68.65       70.34      7.53 o
  -4   7   3    22432.87    22420.04    418.27 o
  -3   7   3     6226.15     5953.63     95.03 o
  -2   7   3     2264.43     2506.94     46.56 o
  -1   7   3     6296.20     5964.99     85.54 o
   0   7   3     3591.26     3647.79     99.88 o
   1   7   3     5409.23     5149.59    116.66 o
   2   7   3    36534.33    37776.69    676.85 o
   3   7   3     3400.60     3664.62     69.74 o
   4   7   3      472.40      532.98     24.16 o
   5   7   3     1050.92     1129.98     23.72 o
   6   7   3     1053.30     1040.18     23.59 o
   7   7   3     4483.46     4673.18     92.66 o
   8   7   3     7749.73     8105.12    194.09 o
   9   7   3      334.88      254.20     14.94 o
  10   7   3     1208.33     1129.89     47.85 o
  11   7   3      802.86      921.53     45.65 o
  12   7   3       15.05       57.82     20.62 o
  13   7   3     2421.02     2766.32    136.58 o
 -13   8   3      618.78      643.76     44.60 o
 -12   8   3       66.26      -16.66     21.08 o
 -11   8   3      977.93     1036.38     49.58 o
 -10   8   3      352.42      394.49     29.34 o
  -9   8   3       34.45       27.07     19.21 o
  -8   8   3     2783.02     2771.32     70.95 o
  -7   8   3     5142.34     5013.91     96.95 o
  -6   8   3     2783.29     2585.63     43.61 o
  -5   8   3    14848.04    14544.59    230.59 o
  -4   8   3     1559.19     1519.92     63.26 o
  -3   8   3     1958.13     1921.65     44.61 o
  -2   8   3       46.13       36.70     12.21 o
  -1   8   3      240.29      291.43     18.42 o
   0   8   3     3006.42     2929.43     79.62 o
   1   8   3     8811.68     8771.12    296.32 o
   2   8   3       84.29       85.98     12.29 o
   3   8   3     1855.08     1947.94     40.64 o
   4   8   3     3193.87     3304.52     86.70 o
   5   8   3      226.82      187.00      7.33 o
   6   8   3     3782.55     3818.66     76.04 o
   7   8   3     6877.21     7102.39    266.02 o
   8   8   3      544.81      548.80     23.52 o
   9   8   3     3146.20     3240.68     84.65 o
  10   8   3       23.76        5.36     16.72 o
  11   8   3      165.19      179.99     20.73 o
  12   8   3      793.34      937.22     55.76 o
 -12   9   3       48.90       51.86     23.87 o
 -11   9   3      467.82      338.92     30.86 o
 -10   9   3      523.86      566.81     35.01 o
  -9   9   3     1631.25     1426.64     59.07 o
  -8   9   3      347.83      382.77     33.41 o
  -7   9   3      125.50      141.35     10.01 o
  -6   9   3      275.72      305.88     13.30 o
  -5   9   3       15.49       32.81     11.46 o
  -4   9   3     1957.95     2034.02     34.29 o
  -3   9   3     7677.64     7795.13    174.40 o
  -2   9   3      642.73      591.76     17.31 o
  -1   9   3     3231.14     3178.53     93.88 o
   0   9   3      520.02      527.24     14.04 o
   1   9   3    10304.45    10552.62    193.00 o
   2   9   3       88.23      100.48      4.87 o
   3   9   3       17.91       51.74     15.26 o
   4   9   3       12.97        6.72     10.33 o
   5   9   3       23.65       17.02      7.78 o
   6   9   3      144.64      108.78     10.72 o
   7   9   3        0.67        3.53      9.00 o
   8   9   3      340.25      293.08     20.16 o
   9   9   3     1300.48     1337.75     56.90 o
  10   9   3       29.49       31.54     20.19 o
  11   9   3     1290.26     1441.49     77.11 o
  12   9   3      151.40       96.24     23.44 o
 -11  10   3     2239.56     2355.00    115.10 o
 -10  10   3     1415.30     1463.98     64.10 o
  -9  10   3      263.29      283.73     26.44 o
  -8  10   3     5615.95     5834.11    198.79 o
  -7  10   3     1812.46     1723.68     67.03 o
  -6  10   3     5059.39     5200.34    123.59 o
  -5  10   3     7188.56     7087.13    115.92 o
  -4  10   3      827.21      743.55     29.72 o
  -3  10   3     2924.07     3049.78     59.51 o
  -2  10   3     6173.76     6270.35    116.99 o
  -1  10   3      191.32      174.85     18.48 o
   0  10   3     2328.87     2339.07     34.73 o
   1  10   3     8231.29     8548.56    135.93 o
   2  10   3     1412.92     1476.56     33.93 o
   3  10   3     9484.88    10016.66    161.39 o
   4  10   3    11243.32    11871.98    220.75 o
   5  10   3       22.63       41.59      9.98 o
   6  10   3    10520.13    10877.81    254.35 o
   7  10   3     2113.18     2141.80     86.11 o
   8  10   3     1050.48      904.67     43.73 o
   9  10   3     1692.49     1709.62     71.26 o
  11  10   3      898.37      823.34     50.29 o
  12  10   3     1795.29     2092.35    106.16 o
 -12  11   3      724.51      846.64     52.75 o
 -11  11   3     1010.31     1310.71     71.15 o
 -10  11   3      122.14      157.80     22.33 o
  -9  11   3      803.14      846.10     41.94 o
  -7  11   3     3806.09     3935.52     97.71 o
  -6  11   3     5279.69     5412.42    129.21 o
  -5  11   3       67.40       73.14     17.42 o
  -4  11   3     1624.04     1776.88     36.66 o
  -3  11   3       12.44       20.95     14.94 o
  -2  11   3     1725.40     1814.50     36.72 o
  -1  11   3     1561.18     1522.87     31.38 o
   0  11   3     6037.36     6024.41    110.61 o
   1  11   3      128.05      120.87     11.08 o
   2  11   3     2886.91     3024.67     59.50 o
   3  11   3      393.68      383.86      9.51 o
   4  11   3     1474.73     1484.18     29.47 o
   5  11   3     6621.67     6909.85    163.72 o
   6  11   3     2054.14     1979.61     74.16 o
   7  11   3      496.92      508.61     28.53 o
   8  11   3      691.98      583.24     21.19 o
   9  11   3     1030.62     1036.14     50.23 o
  10  11   3      671.07      709.69     53.13 o
  11  11   3      369.79      356.34     31.70 o
 -11  12   3      359.87      361.06     31.08 o
 -10  12   3      518.45      489.43     34.92 o
  -9  12   3      185.82      124.17     21.08 o
  -8  12   3     1018.91      933.38     82.88 o
  -7  12   3      559.70      473.42     19.09 o
  -6  12   3     2248.29     2108.78     58.82 o
  -5  12   3      211.40      177.60     16.88 o
  -4  12   3      750.25      784.06     34.25 o
  -3  12   3      536.52      470.11     13.11 o
  -2  12   3      562.62      604.88     21.51 o
  -1  12   3       46.80       73.38     16.29 o
   0  12   3     2172.35     2161.82     35.93 o
   1  12   3     2350.25     2452.96     47.27 o
   2  12   3      351.48      430.90     27.45 o
   3  12   3      263.16      307.52     18.70 o
   4  12   3     2994.09     2977.50     94.87 o
   5  12   3     1415.27     1396.60     37.85 o
   6  12   3     3160.49     3189.51    106.47 o
   7  12   3        7.70       21.78     14.74 o
   8  12   3        0.58      -11.49     16.26 o
   9  12   3        4.82       54.84     19.02 o
  10  12   3        0.68       37.77     22.57 o
  11  12   3      335.54      445.16     33.57 o
 -11  13   3      594.29      722.49     46.17 o
 -10  13   3       87.67      104.26     20.73 o
  -9  13   3     1883.94     2120.55    103.85 o
  -8  13   3       48.92       75.19     20.46 o
  -7  13   3     7151.66     6996.84    171.96 o
  -6  13   3     6617.40     6898.61    232.06 o
  -5  13   3      389.06      375.80     16.76 o
  -4  13   3     3334.74     3454.97    118.97 o
  -3  13   3     6897.06     6873.18    160.44 o
  -2  13   3      532.87      509.39     17.42 o
  -1  13   3     5222.32     5331.38    178.28 o
   0  13   3       84.24      111.30     23.19 o
   1  13   3     1239.39     1160.02     30.36 o
   2  13   3     4725.23     4806.36     92.74 o
   3  13   3     1670.26     1711.12     70.94 o
   4  13   3     3474.10     3634.02     87.87 o
   5  13   3     9558.60    10017.67    329.76 o
   6  13   3      670.17      667.34     84.13 o
   7  13   3      923.28      962.28     43.22 o
   8  13   3      821.68      855.80     41.70 o
   9  13   3      130.68      136.20     20.02 o
  10  13   3     1314.82     1390.90     51.83 o
 -10  14   3       94.56      178.39     24.52 o
  -9  14   3        1.81      -11.33     19.83 o
  -8  14   3      947.02      922.56     50.88 o
  -7  14   3      347.33      343.36     24.01 o
  -6  14   3      514.20      508.41     20.40 o
  -5  14   3     1836.72     1899.01    114.57 o
  -4  14   3     1831.43     1753.33    119.55 o
  -3  14   3      269.92      363.73     64.38 o
  -2  14   3     3223.87     3254.09     80.44 o
  -1  14   3        0.53       -6.83      8.40 o
   0  14   3      819.59      822.88     24.53 o
   1  14   3      123.88      111.27      6.89 o
   2  14   3      282.04      281.46     21.69 o
   3  14   3     1563.04     1479.53     32.27 o
   4  14   3     3299.08     3640.68     87.98 o
   5  14   3      385.00      320.50     71.00 o
   6  14   3      193.62      207.35     18.10 o
   7  14   3      107.40      153.81     17.39 o
   8  14   3       45.71       26.25     17.29 o
   9  14   3      427.66      449.91     21.25 o
  10  14   3      684.90      697.70     41.48 o
  -8  15   3       15.65      -18.32     18.32 o
  -7  15   3      122.17       58.17     18.02 o
  -6  15   3     1302.69     1310.09     53.81 o
  -5  15   3      435.55      475.26     25.12 o
  -4  15   3      590.29      632.88     68.58 o
  -3  15   3     1038.69     1023.89     41.05 o
  -2  15   3     1265.92     1272.90     35.47 o
  -1  15   3     4960.96     4938.58    119.33 o
   0  15   3     2700.53     2543.49     90.06 o
   1  15   3      314.22      282.73     23.25 o
   2  15   3     1047.55     1008.03     26.82 o
   3  15   3      258.49      233.63     26.16 o
   4  15   3      937.28      923.23     25.19 o
   5  15   3      251.70      269.80     14.27 o
   6  15   3        4.58       21.59     10.15 o
   7  15   3       23.47       45.28     16.28 o
   8  15   3      292.90      327.24     18.39 o
   9  15   3        0.97        0.90     11.27 o
  -8  16   3     2310.82     2244.51    111.84 o
  -7  16   3     1323.41     1375.06     69.74 o
  -6  16   3      424.04      470.92     29.97 o
  -5  16   3     2616.38     2735.17    168.13 o
  -4  16   3      919.80      831.30     36.55 o
  -3  16   3     1757.33     1655.97    111.44 o
  -1  16   3      324.69      309.16     49.57 o
   0  16   3     2343.01     2296.46    116.45 o
   1  16   3     1718.11     1686.32     61.56 o
   2  16   3       18.52       -5.58     14.87 o
   3  16   3     3963.70     3998.64    137.83 o
   4  16   3     4340.03     4500.92    112.16 o
   5  16   3       34.55       61.35     25.47 o
   6  16   3     1369.03     1505.24     73.80 o
   7  16   3      334.68      293.28     17.38 o
   8  16   3      147.04       69.96     20.54 o
  -7  17   3     1352.57     1307.46     67.71 o
  -6  17   3      135.03       75.89     16.58 o
  -5  17   3      601.75      591.67     26.12 o
  -4  17   3      106.30      114.31     14.41 o
  -3  17   3      263.80      218.97     12.86 o
  -2  17   3       65.47       22.46     10.59 o
  -1  17   3       25.17       47.14      9.00 o
   0  17   3      146.56      163.87     19.97 o
   1  17   3       76.22      102.04     19.13 o
   2  17   3      510.30      454.64     30.75 o
   4  17   3       12.05       -7.75     15.50 o
   5  17   3     2063.38     2002.53     68.07 o
   6  17   3       33.39       53.19     13.71 o
   7  17   3      734.31      715.99     41.89 o
  -6  18   3       18.66       39.29     16.93 o
  -5  18   3      720.63      564.05     34.41 o
  -4  18   3        6.69       22.00     16.91 o
  -3  18   3      584.83      522.56     54.58 o
  -2  18   3      696.03      589.23     23.81 o
  -1  18   3      260.88      245.26     26.34 o
   0  18   3       82.47      107.37     19.94 o
   1  18   3     1229.89      991.70     54.78 o
   2  18   3      101.67       81.26     19.16 o
   3  18   3     1208.85     1135.11     62.89 o
   4  18   3      547.65      696.05     42.29 o
   5  18   3        0.06      -11.11     16.66 o
   6  18   3      489.65      483.66     31.38 o
  -4  19   3     2000.90     1679.22     79.77 o
  -2  19   3        0.87       60.64     19.29 o
  -1  19   3      862.88      809.87     44.03 o
   3  19   3     1445.95     1412.74     76.16 o
   4  19   3      489.77      395.58     31.27 o
   0  20   3      317.80      249.81     27.42 o
 -14   0   4     2788.80     2732.10    132.84 o
 -13   0   4     1066.33     1108.26     61.37 o
 -11   0   4      127.48      155.63     19.78 o
 -10   0   4     4526.61     4228.86    155.74 o
  -9   0   4      516.32      528.47     27.58 o
  -8   0   4     5690.09     5560.59    186.06 o
  -7   0   4     9062.72     8950.62    287.04 o
  -6   0   4      312.74      256.04     15.44 o
  -5   0   4    11460.34    11408.02    258.00 o
  -4   0   4    20657.67    21625.29    478.71 o
  -3   0   4    26546.70    27546.10    606.33 o
  -2   0   4   105023.06   105270.02   3237.92 o
  -1   0   4      566.45      685.92     19.49 o
   0   0   4     6523.89     7255.70    166.93 o
   1   0   4       15.41       64.22      5.83 o
   2   0   4       77.33      144.62     13.14 o
   3   0   4     8910.54     8564.08    199.25 o
   4   0   4    22680.36    23064.96    728.59 o
   5   0   4     1646.85     1417.51     53.94 o
   6   0   4     1698.53     1558.67     58.09 o
   7   0   4     4223.65     4151.40    140.51 o
   8   0   4     1553.76     1716.71     65.13 o
   9   0   4     7499.26     7843.96    267.66 o
  10   0   4    11401.67    11648.12    394.33 o
  11   0   4      189.66      189.17     25.33 o
  12   0   4     2233.77     2314.03     94.97 o
  13   0   4       58.58       72.04     23.19 o
 -14   1   4       54.99       16.77     15.74 o
 -13   1   4      214.88      204.11     27.77 o
 -12   1   4      272.41      275.48     44.90 o
 -11   1   4      531.51      482.76     37.46 o
  -9   1   4     2599.81     2624.58    100.78 o
  -8   1   4      124.16      124.47     10.43 o
  -7   1   4      936.71      874.61     89.75 o
  -6   1   4      666.41      634.34     41.96 o
  -5   1   4      120.42      129.83      9.00 o
  -4   1   4     6499.11     7049.36    113.02 o
  -3   1   4    11175.94    11500.53    181.62 o
  -2   1   4     1638.80     1454.56     36.82 o
  -1   1   4     8046.51     8565.21    138.18 o
   0   1   4     5023.61     4567.04     75.96 o
   1   1   4      132.15      141.45      6.17 o
   2   1   4       10.27       42.83     17.55 o
   3   1   4     3000.34     3044.25     52.17 o
   4   1   4      193.03      162.51      8.99 o
   5   1   4     7497.17     7287.29    168.54 o
   6   1   4        0.95      -12.19     12.19 o
   7   1   4      252.48      182.04     22.07 o
   8   1   4     1164.63     1135.02     40.86 o
   9   1   4      761.16      810.02     59.01 o
  10   1   4     1773.24     1830.14     52.03 o
  11   1   4      819.19      874.20     31.15 o
  12   1   4        2.51       54.27     17.15 o
  13   1   4       81.52        9.73     39.75 o
 -14   2   4      775.56      752.95     47.69 o
 -13   2   4      660.36      694.02     64.92 o
 -12   2   4      172.56      206.24     15.25 o
 -11   2   4        1.78        6.52     10.80 o
 -10   2   4        3.37      -10.55     10.55 o
  -9   2   4      310.90      242.36     20.10 o
  -8   2   4     3326.41     3290.07    115.43 o
  -7   2   4    10443.26    10406.72    237.13 o
  -6   2   4     1313.60     1184.63     25.30 o
  -5   2   4     6615.48     6340.82    118.08 o
  -4   2   4      749.10      653.15     14.90 o
  -3   2   4    14041.57    14119.62    222.08 o
  -2   2   4    33577.78    33243.96    595.88 o
  -1   2   4    11064.02    10982.11    175.87 o
   0   2   4      491.98      551.26     34.05 o
   1   2   4      670.61      933.24     17.65 o
   2   2   4    16345.38    16740.73    267.63 o
   3   2   4     8712.93     8216.54    134.82 o
   4   2   4     5665.95     5906.18    111.46 o
   5   2   4     6302.17     6190.13    142.63 o
   6   2   4       85.79      127.86     14.87 o
   7   2   4     2130.76     2201.64     65.20 o
   8   2   4      344.60      342.58     31.78 o
   9   2   4     6185.32     6267.61    153.70 o
  10   2   4     2241.43     2295.14     97.15 o
  11   2   4        6.56       32.25     13.86 o
  12   2   4      269.42      234.47     40.28 o
  13   2   4       64.72       96.86     16.57 o
 -14   3   4      939.02      985.61     59.01 o
 -13   3   4      313.46      374.69     31.40 o
 -12   3   4     1994.65     2021.81     58.72 o
 -11   3   4     1689.01     1613.52     77.10 o
 -10   3   4      868.76      846.68     28.35 o
  -9   3   4     5474.54     5098.07    124.25 o
  -8   3   4      601.99      560.47     53.27 o
  -7   3   4     5270.25     5082.98     97.07 o
  -6   3   4    14355.18    14118.37    258.62 o
  -5   3   4      519.72      563.95     13.27 o
  -4   3   4    13759.42    13621.65    303.76 o
  -3   3   4    22412.25    23053.95    359.68 o
  -2   3   4      275.15      265.71     18.23 o
  -1   3   4    10859.91    10842.17    173.38 o
   1   3   4      650.93      705.14     16.35 o
   2   3   4     3610.32     3115.14     53.18 o
   3   3   4    10122.85    10301.91    190.40 o
   4   3   4     4745.91     4902.43     93.86 o
   5   3   4    38669.90    38758.48    697.03 o
   6   3   4     7585.31     7744.06    179.86 o
   7   3   4     2386.48     2146.20     56.50 o
   8   3   4     5872.93     6070.44    146.68 o
   9   3   4      598.87      708.35     38.09 o
  10   3   4     1693.72     1613.58     48.28 o
  11   3   4     1261.22     1215.92     41.07 o
  12   3   4       39.36       64.10     34.71 o
  13   3   4      643.90      739.45     66.75 o
 -14   4   4       29.63       99.08     23.19 o
 -13   4   4       39.43       22.95     22.00 o
 -12   4   4      353.74      423.18     30.86 o
 -11   4   4      350.04      326.81     17.40 o
 -10   4   4     1395.54     1365.86     39.74 o
  -9   4   4     1261.73     1227.34     35.49 o
  -8   4   4      203.43      168.01     19.05 o
  -7   4   4       27.94       33.48      5.74 o
  -6   4   4      425.52      318.15      9.49 o
  -5   4   4     3144.96     3205.73     52.72 o
  -4   4   4     5606.54     5517.24    125.79 o
  -3   4   4       13.01       30.36      4.78 o
  -2   4   4     3149.08     2885.81     54.95 o
  -1   4   4      101.66       83.52      5.43 o
   0   4   4     7016.02     6491.72    105.49 o
   1   4   4     1026.53      935.21     17.45 o
   2   4   4      185.74      157.52      5.46 o
   3   4   4      635.72      647.45     18.79 o
   4   4   4     1342.46     1147.86     24.61 o
   5   4   4     1070.92      904.71     20.38 o
   6   4   4     4409.77     4182.62    195.80 o
   7   4   4     1792.56     1934.79     51.25 o
   8   4   4     2189.87     2362.13    113.17 o
   9   4   4       13.73       -3.09     16.78 o
  10   4   4       30.82       48.45     30.97 o
  11   4   4     1059.20     1040.81     41.78 o
  12   4   4      929.00      940.31    142.26 o
  13   4   4      104.67       95.43     14.63 o
 -13   5   4       13.33       11.65     21.08 o
 -12   5   4     2751.69     2914.68    114.42 o
 -11   5   4      688.08      603.54     26.81 o
 -10   5   4      502.78      466.51     43.53 o
  -9   5   4      799.62      727.32     75.51 o
  -8   5   4      934.85      885.71     21.48 o
  -7   5   4     1204.80     1196.74     28.70 o
  -6   5   4     9514.26     9574.40    152.33 o
  -5   5   4       92.72      108.36     17.50 o
  -4   5   4     4569.56     4592.49     85.05 o
  -3   5   4      912.70      934.00     16.76 o
  -2   5   4     1799.58     1768.78     30.73 o
  -1   5   4      190.48      248.84     19.10 o
   0   5   4     9499.89     9479.14    151.67 o
   1   5   4      412.19      481.48     11.67 o
   2   5   4    22771.45    24091.64    436.23 o
   3   5   4     2007.30     1962.96     39.04 o
   4   5   4       99.28       78.75     12.70 o
   5   5   4     7652.93     7811.24    146.66 o
   6   5   4     3969.69     3745.35     89.64 o
   7   5   4     4313.08     4236.47    102.80 o
   8   5   4     5048.64     5015.15    123.28 o
   9   5   4        0.14       29.59     14.96 o
  10   5   4      149.53      209.03     20.48 o
  11   5   4       17.61      -14.55     14.55 o
  12   5   4      242.12      222.38     33.95 o
  13   5   4      338.25      308.47     30.81 o
 -13   6   4      710.70      648.36     42.54 o
 -12   6   4       96.98      219.35     26.17 o
 -11   6   4     1502.82     1416.67     60.37 o
 -10   6   4     1236.67     1255.66     39.02 o
  -9   6   4      135.92      160.39     41.55 o
  -8   6   4       89.28       82.96      9.36 o
  -7   6   4     5873.79     5918.16    140.96 o
  -6   6   4      368.60      336.63     21.83 o
  -5   6   4    44525.06    45541.03    995.03 o
  -4   6   4    17319.85    17486.67    274.75 o
  -3   6   4     2467.45     2188.68     33.13 o
  -2   6   4    10406.19    10926.56    174.81 o
  -1   6   4     2999.72     3304.44     54.39 o
   0   6   4    15398.36    15629.22    247.33 o
   1   6   4    13990.45    14142.15    224.65 o
   2   6   4        2.10        6.77      7.40 o
   3   6   4      180.77      167.97     16.38 o
   4   6   4     1670.79     1735.51     35.13 o
   5   6   4       57.46       47.79      6.78 o
   6   6   4     9380.46     9701.99    182.83 o
   7   6   4    20188.23    21014.46    476.01 o
   8   6   4      719.71      677.79     24.01 o
   9   6   4     2751.45     2812.73    131.77 o
  10   6   4      367.63      513.25     21.38 o
  11   6   4      988.11     1047.72     36.77 o
  12   6   4     2505.50     2909.81    139.35 o
  13   6   4      957.12      926.73     56.46 o
 -13   7   4       26.24       19.83     21.40 o
 -12   7   4       44.39      -18.91     22.05 o
 -11   7   4      135.39      137.15     21.76 o
  -9   7   4      125.66      132.45     37.46 o
  -8   7   4      366.26      332.26     74.70 o
  -7   7   4       31.87       28.66      5.03 o
  -6   7   4     1030.46     1104.85     45.99 o
  -5   7   4      469.28      467.21     20.02 o
  -4   7   4     4665.20     4683.85     88.77 o
  -3   7   4     2119.92     2226.08     43.37 o
  -2   7   4       60.22       91.52      5.39 o
  -1   7   4      138.83      111.64      5.84 o
   0   7   4      862.73      874.24     16.33 o
   1   7   4     2985.58     3163.66     60.30 o
   2   7   4     2510.83     2682.66     51.63 o
   3   7   4       23.64       67.57      7.93 o
   4   7   4      105.71       93.16     19.85 o
   5   7   4       15.61       23.83      7.89 o
   6   7   4      986.11     1100.40     89.20 o
   7   7   4       27.65       29.26     20.74 o
   8   7   4     1508.43     1549.78     43.62 o
   9   7   4      474.99      455.83     27.91 o
  10   7   4       49.37       98.19     17.34 o
  11   7   4        2.11      -15.42     17.94 o
  12   7   4       32.46       21.00     21.95 o
  13   7   4      226.81      257.91     28.69 o
 -13   8   4      120.28       84.34     25.50 o
 -12   8   4      158.30       70.28     24.90 o
 -11   8   4     1141.62     1232.68     58.14 o
 -10   8   4     1604.08     1453.93     62.56 o
  -9   8   4     1506.92     1409.71     60.50 o
  -8   8   4       30.23       16.01      9.20 o
  -7   8   4     1417.22     1353.28    148.38 o
  -6   8   4      196.83      149.12     15.09 o
  -5   8   4    13686.30    13420.76    623.15 o
  -4   8   4     8611.04     8432.35    154.47 o
  -3   8   4      985.81      967.09     24.64 o
  -2   8   4     8232.35     8414.91    119.56 o
  -1   8   4       12.21       18.17      4.44 o
   0   8   4     8825.64     9188.52    289.37 o
   1   8   4    11759.64    12255.97    222.73 o
   2   8   4     2138.80     2088.73     40.62 o
   3   8   4      286.22      280.72     25.29 o
   4   8   4       89.86       82.02     12.04 o
   5   8   4        4.58       10.54      4.68 o
   6   8   4     5365.90     5551.50    108.95 o
   7   8   4     6179.06     6258.37    150.03 o
   8   8   4      467.86      451.83     19.79 o
   9   8   4      909.22      849.44     54.59 o
  10   8   4      321.86      356.42     27.83 o
  11   8   4      425.83      473.09     33.73 o
  12   8   4     2061.45     2174.55    112.77 o
 -12   9   4     1375.26     1353.08     76.38 o
 -11   9   4      250.79      332.01     33.11 o
 -10   9   4      669.26      717.26     40.70 o
  -9   9   4     1860.41     1955.04     77.60 o
  -8   9   4     1486.59     1482.32     58.14 o
  -7   9   4       52.78       35.17     14.33 o
  -6   9   4     6934.81     6848.11    357.41 o
  -5   9   4      153.36      188.33      8.63 o
  -4   9   4    16162.63    16102.21    292.03 o
  -3   9   4     8404.36     8327.50    133.11 o
  -2   9   4       32.48        8.41      5.10 o
  -1   9   4     6821.08     6655.97    123.55 o
   0   9   4     7025.35     7311.28    148.79 o
   1   9   4     1481.70     1528.54     30.31 o
   2   9   4     3825.96     4169.63     98.16 o
   3   9   4     1790.52     1846.93     55.69 o
   4   9   4      306.38      323.04     28.75 o
   5   9   4     6433.46     6841.84    170.14 o
   6   9   4     4614.28     4739.00    113.64 o
   7   9   4     1507.01     1408.09     40.48 o
   8   9   4     7957.03     7808.49    189.96 o
   9   9   4      117.02      129.67     22.19 o
  10   9   4      976.04      864.11     44.03 o
  11   9   4      865.25      897.98     54.84 o
 -12  10   4      136.28       79.28     21.08 o
 -11  10   4       80.48      180.99     25.82 o
  -8  10   4      388.76      339.00     23.19 o
  -7  10   4      311.63      305.41     22.16 o
  -6  10   4       46.97       10.54     14.87 o
  -5  10   4     1244.60     1143.36     71.23 o
  -4  10   4     1896.55     1866.57     63.50 o
  -3  10   4     1711.14     1589.47     32.37 o
  -2  10   4       19.17       69.65     19.89 o
  -1  10   4     1829.37     1747.85     44.25 o
   0  10   4      624.99      677.11     16.08 o
   1  10   4       67.50       65.95     19.29 o
   2  10   4        0.04       31.00      5.83 o
   3  10   4        0.66        5.69      4.98 o
   4  10   4       13.51       17.32      5.21 o
   5  10   4      937.85     1042.08     31.46 o
   6  10   4      226.76      179.81     11.00 o
   7  10   4      302.74      270.18     21.38 o
   8  10   4     1173.94     1133.24     49.50 o
   9  10   4      733.46      735.55     39.45 o
  10  10   4        8.29       11.38     19.91 o
  11  10   4      101.99       93.10     24.52 o
 -11  11   4      274.13      369.89     31.81 o
 -10  11   4      531.91      602.87     38.45 o
  -9  11   4     4320.29     4371.00    158.42 o
  -8  11   4        2.38       59.20     18.80 o
  -7  11   4     2840.01     2657.38     69.46 o
  -6  11   4     1084.04     1128.39     44.68 o
  -5  11   4      106.67       87.26     29.00 o
  -4  11   4     2363.68     2448.64     85.46 o
  -3  11   4     5607.40     5923.60    138.56 o
  -2  11   4      353.70      325.97     10.05 o
  -1  11   4     3051.66     3374.39     67.67 o
   0  11   4     1379.90     1545.20     26.71 o
   1  11   4     1272.67     1288.57     26.10 o
   2  11   4     1795.64     2036.57     40.58 o
   3  11   4     6262.29     6399.00    106.02 o
   4  11   4     2455.69     2473.86     66.99 o
   5  11   4    12189.47    12794.52    297.29 o
   6  11   4      875.64      817.40     38.15 o
   7  11   4     1292.25     1185.53     51.97 o
   8  11   4     1048.03      945.23     46.39 o
   9  11   4       48.16       50.80     17.77 o
  10  11   4     1200.99     1215.39     64.35 o
  11  11   4      513.65      419.09     34.95 o
 -11  12   4      431.13      625.90     43.46 o
 -10  12   4      906.82      788.03     47.93 o
  -9  12   4        1.64      -16.66     16.66 o
  -8  12   4     2970.04     3090.06    113.39 o
  -7  12   4     3360.27     3438.66    122.55 o
  -6  12   4       54.90      -15.28     15.28 o
  -5  12   4     4537.29     4449.87    148.48 o
  -4  12   4     1070.24      900.75     37.23 o
  -3  12   4     5591.48     5768.73    133.15 o
  -2  12   4    10503.40    10738.27    243.21 o
  -1  12   4     2168.38     2229.46     55.31 o
   0  12   4      391.40      395.93      9.92 o
   1  12   4       64.64       66.48     10.63 o
   2  12   4      734.68      794.04     39.26 o
   3  12   4     3944.18     4184.88     82.10 o
   4  12   4    11275.05    11803.11    278.48 o
   5  12   4     1131.61     1030.63     30.31 o
   6  12   4     1907.41     1907.23     52.05 o
   7  12   4     2093.99     2136.12     58.91 o
   8  12   4      116.89       94.89     12.56 o
   9  12   4     1598.07     1615.69     57.30 o
  10  12   4     1212.97     1122.69     43.11 o
  11  12   4        8.49       69.17     19.81 o
 -10  13   4      227.51      210.74     28.31 o
  -9  13   4      430.58      328.38     28.04 o
  -8  13   4        2.60       -9.75     15.39 o
  -7  13   4       99.17      102.85     17.26 o
  -6  13   4     1502.02     1470.17     42.89 o
  -5  13   4     1100.01     1080.84     47.13 o
  -4  13   4      692.86      741.78     31.81 o
  -3  13   4       51.54       73.86     13.30 o
  -2  13   4     1048.03      953.65     51.57 o
  -1  13   4     2042.94     2069.28     53.97 o
   1  13   4      149.65      155.48     10.58 o
   2  13   4     2343.35     2513.43     51.03 o
   3  13   4     2455.48     2525.50     62.68 o
   5  13   4       30.57       -6.72     13.41 o
   6  13   4      938.36      961.41     41.64 o
   7  13   4      502.25      507.48     20.63 o
   8  13   4        1.70       27.85     17.61 o
   9  13   4      249.31      284.28     36.56 o
  10  13   4       82.82       87.30     12.65 o
 -10  14   4      478.78      453.85     35.01 o
  -9  14   4       21.72       55.43     21.73 o
  -8  14   4     2449.80     2390.17    115.12 o
  -7  14   4     1431.96     1328.13     58.17 o
  -6  14   4        8.25        9.62     30.29 o
  -5  14   4     2793.69     2704.62     97.48 o
  -4  14   4     1209.11     1198.38     49.58 o
  -3  14   4     1520.70     1638.05     43.60 o
  -2  14   4     7293.34     7474.99    246.20 o
   0  14   4     2215.12     2480.52     63.17 o
   1  14   4      418.58      463.76     37.57 o
   2  14   4       11.64       23.23      6.31 o
   3  14   4     2415.72     2566.24     62.82 o
   4  14   4     3965.29     4003.01     99.55 o
   5  14   4       39.82       56.55     13.98 o
   6  14   4      971.54      995.51     32.28 o
   7  14   4      754.32      579.00     86.21 o
   8  14   4       71.59       68.68     21.13 o
   9  14   4     1224.07     1069.52     61.21 o
  -9  15   4      851.05      771.40     49.66 o
  -8  15   4      223.93      222.25     25.28 o
  -7  15   4     1224.62     1121.27     59.25 o
  -6  15   4     2119.75     1880.55     74.92 o
  -5  15   4      212.11      224.67     14.38 o
  -4  15   4     3826.35     3538.01    127.32 o
  -3  15   4     7599.75     7681.28    180.80 o
  -2  15   4       51.53       62.75     18.07 o
  -1  15   4     2323.42     2379.71     89.41 o
   0  15   4       84.00       71.67      8.78 o
   1  15   4      427.15      476.21     22.52 o
   2  15   4      622.55      610.31     39.50 o
   3  15   4     1430.27     1440.65     50.11 o
   4  15   4      178.95      188.11      9.35 o
   5  15   4     3002.44     2923.08    106.40 o
   6  15   4      606.05      582.07     29.03 o
   7  15   4      135.92      165.17     19.02 o
   8  15   4     1925.25     1928.47     68.35 o
   9  15   4      484.84      431.85     34.63 o
  -7  16   4      334.95      286.41     26.34 o
  -6  16   4        1.03      -15.42     15.42 o
  -5  16   4        3.94       77.22     17.10 o
  -4  16   4      376.40      299.34     20.59 o
  -3  16   4      155.02      106.24     19.18 o
  -2  16   4       28.28       87.70     13.52 o
  -1  16   4      642.41      640.38     21.71 o
   0  16   4        4.13        4.82      8.33 o
   1  16   4      327.79      380.75     18.80 o
   2  16   4      215.75      238.49     29.79 o
   3  16   4       52.15       81.28     10.00 o
   5  16   4       63.09       79.55     12.60 o
   6  16   4      464.91      442.60     21.45 o
   7  16   4        0.16       39.96     10.84 o
   8  16   4      225.56      233.71     22.54 o
  -7  17   4      528.81      571.28     38.26 o
  -6  17   4     1700.93     1572.64     57.26 o
  -5  17   4      225.84      136.20     16.88 o
  -3  17   4      796.29      736.88     38.31 o
  -2  17   4       66.57      144.87     17.44 o
  -1  17   4     3491.22     3462.53    122.17 o
   0  17   4     3058.65     2996.00    118.78 o
   2  17   4     2142.85     2226.98     88.46 o
   4  17   4      903.42      986.67     37.40 o
   5  17   4     1827.95     1688.47     59.69 o
   6  17   4      621.98      509.42     77.16 o
   7  17   4      398.76      372.27     26.90 o
  -5  18   4     1160.67     1054.10    144.45 o
  -4  18   4      366.24      364.66     24.68 o
  -3  18   4      396.04      328.68     22.76 o
  -2  18   4     1347.97     1209.89     52.77 o
  -1  18   4      538.39      457.86     26.23 o
   1  18   4     1587.80     1527.60     74.86 o
   2  18   4      629.27      504.58     35.55 o
   4  18   4     1514.36     1305.13     69.82 o
  -4  19   4      204.99      174.49     18.38 o
  -3  19   4      285.80      224.48     22.01 o
   1  19   4        2.72       18.26     17.94 o
   2  19   4      485.28      395.66     32.03 o
 -14   1   5      473.19      626.91     42.32 o
 -13   1   5      184.46      127.23     29.94 o
 -12   1   5     1410.44     1299.59     41.52 o
 -11   1   5      271.93      326.41     17.92 o
 -10   1   5      337.76      279.21     21.70 o
  -9   1   5     1508.81     1686.65     46.79 o
  -8   1   5     1815.09     1721.72     73.05 o
  -7   1   5        2.48        8.35     11.43 o
  -6   1   5     5028.09     4972.58    124.32 o
  -5   1   5     6737.06     6589.12    123.23 o
  -4   1   5    10693.14    11225.66    252.34 o
  -3   1   5    42194.09    42826.98    932.54 o
  -2   1   5        1.37       30.71      6.19 o
  -1   1   5    32700.84    33639.95    526.10 o
   0   1   5     8728.49     8519.04    139.07 o
   1   1   5     2427.21     1989.64     35.06 o
   2   1   5     5782.03     6371.87    105.75 o
   3   1   5     4821.88     5094.23     97.62 o
   4   1   5       12.88       59.25     11.68 o
   5   1   5     1267.94     1336.05     35.41 o
   6   1   5     2521.86     2510.47     63.72 o
   7   1   5      117.24      198.01     32.03 o
   8   1   5    10781.62    11021.10    258.21 o
   9   1   5     4851.08     4841.56    171.79 o
  10   1   5      520.68      361.22     38.30 o
  11   1   5     3268.96     3449.70     93.66 o
  12   1   5       36.50       15.61     19.97 o
  13   1   5     1539.12     1520.29    164.45 o
 -14   2   5      654.86      600.49     44.79 o
 -13   2   5     1512.82     1513.36     83.73 o
 -12   2   5       51.53       20.70     56.53 o
 -11   2   5     1511.76     1633.21     71.42 o
 -10   2   5     2709.42     2852.62    114.97 o
  -9   2   5        5.49        4.21     38.43 o
  -8   2   5     4312.08     4694.39    157.82 o
  -7   2   5     1189.44     1188.77     62.56 o
  -6   2   5        3.38       -5.55     12.33 o
  -5   2   5     2625.55     2647.30     64.19 o
  -4   2   5    19441.49    19124.09    423.79 o
  -3   2   5      667.25      806.55     21.53 o
  -2   2   5    29435.43    29616.24    534.58 o
  -1   2   5     1298.24     1444.04     25.73 o
   0   2   5      476.06      475.82     12.69 o
   1   2   5     8298.46     8525.90    138.23 o
   2   2   5     7107.48     7123.40    135.36 o
   3   2   5     3780.07     3988.09     77.64 o
   4   2   5     7922.74     8060.36    196.26 o
   5   2   5      328.31      309.68     13.12 o
   6   2   5     4913.27     4800.81    114.18 o
   7   2   5     4043.65     4027.36     98.19 o
   8   2   5      293.06      279.09     15.48 o
   9   2   5     3491.46     3360.28    120.07 o
  10   2   5     3480.08     3459.50     91.63 o
  11   2   5       59.53       64.32     20.40 o
  12   2   5      659.32      689.75     77.20 o
  13   2   5       68.35       32.55     15.52 o
 -12   3   5      136.48       90.91     17.84 o
 -11   3   5      177.28      172.36     14.89 o
 -10   3   5      201.49      161.59     20.00 o
  -8   3   5      364.63      359.07     15.28 o
  -7   3   5      118.40       90.02     31.51 o
  -6   3   5     1699.10     1672.16     43.58 o
  -5   3   5        6.37        3.07     15.85 o
  -4   3   5      896.98      880.71     42.31 o
  -3   3   5      150.31      215.87     44.14 o
  -2   3   5     2358.44     2630.72     44.02 o
  -1   3   5     8440.77     8589.27    139.35 o
   0   3   5       79.53       43.02      4.04 o
   1   3   5     5631.22     5729.42     94.53 o
   2   3   5     5375.97     5508.73    104.20 o
   3   3   5      186.42      243.58     12.17 o
   4   3   5     1583.81     1474.67     38.77 o
   5   3   5      446.64      460.52     31.38 o
   6   3   5      513.52      509.80     62.03 o
   7   3   5     1222.74     1256.59    110.54 o
   8   3   5     1649.15     1667.64     73.43 o
   9   3   5       24.01       11.38     13.26 o
  10   3   5      368.62      411.17    104.39 o
  11   3   5       26.60       52.75     18.21 o
  12   3   5       10.46       33.43     20.32 o
  13   3   5      664.59      653.15     96.67 o
 -13   4   5     3436.81     3864.82    182.89 o
 -12   4   5      396.41      381.51     31.27 o
 -11   4   5     1943.59     1923.05     56.64 o
 -10   4   5      458.82      420.85     28.02 o
  -9   4   5      465.60      460.74     24.48 o
  -8   4   5     5036.62     5302.34    126.66 o
  -7   4   5     6114.97     6046.59    115.93 o
  -6   4   5        9.67       25.99     19.50 o
  -5   4   5     4632.96     4637.55    102.73 o
  -4   4   5     4374.03     4320.83     99.41 o
  -3   4   5      503.42      553.56     16.19 o
  -2   4   5    17587.56    18065.29    283.13 o
  -1   4   5    17250.84    17655.11    279.58 o
   0   4   5     5264.68     5159.63     85.13 o
   1   4   5    15186.28    15607.91    284.94 o
   2   4   5     1040.39     1177.82     24.92 o
   3   4   5     8372.98     8613.68    160.23 o
   4   4   5    15861.35    16443.99    302.54 o
   5   4   5      821.57      879.71     49.76 o
   6   4   5     4293.34     4560.19    108.52 o
   7   4   5     7349.16     7610.31    202.05 o
   9   4   5     2633.25     2542.52     78.33 o
  10   4   5      660.73      672.80     68.95 o
  11   4   5       60.01       29.71     14.53 o
  12   4   5      610.72      645.70     71.76 o
  13   4   5      427.55      330.32     36.17 o
 -12   5   5      829.27      928.73     54.38 o
 -11   5   5      120.23      150.70     21.43 o
 -10   5   5      271.48      276.15     15.75 o
  -9   5   5     1232.93     1200.44     66.84 o
  -8   5   5     1617.83     1718.39     46.26 o
  -7   5   5      615.02      650.40     16.87 o
  -6   5   5     9212.79     9381.96    174.81 o
  -5   5   5     4531.09     4679.02    108.49 o
  -4   5   5     1983.96     2216.74     42.91 o
  -3   5   5    22233.26    23030.16    505.40 o
  -2   5   5      122.23       64.90      6.68 o
  -1   5   5    11847.12    11996.21    192.06 o
   0   5   5     4178.87     4185.04     69.54 o
   1   5   5      414.75      476.79     20.78 o
   2   5   5     8725.98     8739.63    161.86 o
   3   5   5       70.42       92.97     15.43 o
   4   5   5      857.56      832.79     19.20 o
   5   5   5     2510.40     2647.27     67.33 o
   6   5   5     5009.45     4838.93    148.42 o
   7   5   5      137.07      110.42     16.66 o
   8   5   5     2805.51     2824.59     72.98 o
   9   5   5     1709.36     1741.39     48.32 o
  10   5   5      486.17      468.22     24.51 o
  11   5   5     2142.89     2114.83     62.20 o
  12   5   5      368.79      305.22     97.01 o
  13   5   5      242.00      298.63     33.41 o
 -13   6   5      628.30      744.06     48.99 o
 -12   6   5      143.35       24.01     22.11 o
 -11   6   5      428.07      359.13     29.02 o
 -10   6   5      284.34      275.11     24.85 o
  -8   6   5      672.19      565.23    102.33 o
  -7   6   5        1.95        2.60     15.12 o
  -6   6   5     1437.91     1397.38     54.30 o
  -5   6   5       25.44       47.26     15.65 o
  -4   6   5      843.64      781.64     20.87 o
  -3   6   5       88.60      119.19      6.74 o
  -2   6   5       75.12       79.75      5.72 o
  -1   6   5     3753.69     3705.41     70.75 o
   0   6   5      226.72      274.31     13.10 o
   1   6   5     4648.56     4787.88     89.99 o
   2   6   5      588.11      569.13     15.22 o
   3   6   5     1864.66     1847.65     51.11 o
   4   6   5     2289.20     2154.86     43.21 o
   5   6   5        0.26      -11.22     11.22 o
   6   6   5      657.50      642.07     49.20 o
   7   6   5       72.27       75.29     19.56 o
   8   6   5     1705.08     1724.96     48.12 o
   9   6   5      445.01      315.59     17.01 o
  10   6   5       20.45        4.66     11.30 o
  11   6   5      257.84      323.90     19.23 o
  12   6   5       40.53       16.01     21.35 o
 -13   7   5       98.93      -17.67     24.30 o
 -12   7   5     3042.60     3048.34    149.94 o
 -11   7   5     1079.17     1194.53     57.82 o
 -10   7   5        0.95      -16.34     16.34 o
  -9   7   5      650.26      671.48     36.06 o
  -8   7   5     1951.46     1922.51    147.84 o
  -7   7   5     1790.01     1839.19     68.36 o
  -6   7   5    18919.74    19336.58    354.31 o
  -5   7   5     5227.08     5089.04     96.79 o
  -4   7   5     5303.20     5199.26    121.64 o
  -3   7   5    12206.70    12073.06    220.54 o
  -2   7   5        2.77        4.31      7.74 o
  -1   7   5    22919.33    24003.58    431.54 o
   0   7   5    15859.44    15819.78    287.32 o
   1   7   5     1702.72     1792.71     35.72 o
   2   7   5     3069.40     2996.43     58.17 o
   3   7   5       36.98       24.91     13.01 o
   4   7   5        1.22        1.82     10.68 o
   5   7   5     1706.98     1837.83     42.19 o
   6   7   5     6738.06     6796.77    161.03 o
   7   7   5      248.13      242.68     34.04 o
   8   7   5     6172.49     6195.80    236.48 o
   9   7   5     1247.45     1163.33     36.68 o
  10   7   5      376.74      372.82     26.96 o
  11   7   5     4628.44     5153.56    238.35 o
  12   7   5     1090.59     1140.85     65.78 o
 -12   8   5        0.08      -19.89     19.89 o
 -11   8   5     1444.99     1341.92     71.07 o
 -10   8   5      256.66      225.69     25.17 o
  -9   8   5      181.44      215.07     21.92 o
  -8   8   5      687.87      615.04     29.97 o
  -7   8   5     2199.02     2161.03    108.18 o
  -6   8   5        0.81        5.74     11.76 o
  -5   8   5     8053.44     8209.05    264.28 o
  -4   8   5     4923.38     4776.06    111.63 o
  -3   8   5      143.26       93.66      7.82 o
  -2   8   5     6471.79     6618.58     95.82 o
  -1   8   5     4211.64     4228.00     78.89 o
   0   8   5     4023.24     4421.08     83.07 o
   1   8   5    16897.92    17300.77    313.36 o
   2   8   5      185.60      164.21      6.42 o
   3   8   5     1019.66     1006.48     21.99 o
   4   8   5       17.65       26.51     12.42 o
   5   8   5     2259.85     2163.12     55.30 o
   6   8   5      499.70      512.76     71.12 o
   7   8   5     4011.87     4171.22    173.90 o
   8   8   5        0.58        7.29     16.18 o
   9   8   5     1469.11     1374.55     82.14 o
  10   8   5     1088.24     1042.42     54.22 o
  11   8   5      330.58      193.67     25.87 o
  12   8   5      386.61      465.37     34.60 o
 -12   9   5       11.56       34.06     24.60 o
 -11   9   5      115.06      118.46     24.90 o
 -10   9   5       53.79       83.59     20.10 o
  -9   9   5      709.68      648.15     35.47 o
  -8   9   5      649.08      697.03     34.71 o
  -7   9   5        2.06       34.38     14.55 o
  -6   9   5      581.85      511.23     56.63 o
  -5   9   5      145.88      153.03     15.34 o
  -4   9   5     2187.03     2184.14     75.43 o
  -3   9   5     2653.15     2725.44     46.15 o
  -2   9   5     1052.98     1021.49     21.32 o
  -1   9   5     3845.60     3920.19     64.19 o
   0   9   5      494.22      557.89     15.37 o
   1   9   5       19.81        8.47     10.92 o
   2   9   5        6.22       14.18     14.13 o
   3   9   5        7.30       36.00      4.85 o
   4   9   5      696.68      648.35     24.78 o
   5   9   5     1046.54     1055.39     24.64 o
   6   9   5      350.45      364.56     27.08 o
   7   9   5      944.81      948.46     29.51 o
   9   9   5      276.40      315.57     23.49 o
  10   9   5      765.37      668.03     38.69 o
  11   9   5     1053.88     1029.80     60.99 o
  12   9   5        2.02        0.62     22.30 o
 -12  10   5      118.87      192.50     24.90 o
 -11  10   5     2165.33     2116.25    108.97 o
 -10  10   5     3360.07     3252.68    126.10 o
  -9  10   5        2.77       23.19     16.91 o
  -8  10   5     1908.09     1872.86     72.77 o
  -7  10   5      932.33      970.22     42.08 o
  -6  10   5      189.99      165.04     10.72 o
  -5  10   5     5178.12     5278.25    174.54 o
  -4  10   5     7539.94     6905.88    567.68 o
  -3  10   5      130.49      119.80      5.22 o
  -2  10   5     7274.24     7231.41    246.08 o
  -1  10   5     3155.00     3132.18     59.98 o
   0  10   5     2414.34     2460.20     41.41 o
   1  10   5    16968.84    17394.62    316.33 o
   2  10   5     4431.25     4640.11     88.91 o
   3  10   5      907.75      968.00     21.87 o
   4  10   5     2407.79     2796.21    103.45 o
   5  10   5       29.17       19.81      7.72 o
   6  10   5     7813.46     8171.54    197.13 o
   7  10   5     6436.94     6781.76    235.88 o
   8  10   5      187.40      271.86     23.87 o
   9  10   5      370.65      231.47     24.47 o
  10  10   5      934.71      884.92     50.45 o
  11  10   5       13.86       -2.84     22.08 o
 -11  11   5       91.23      100.09     25.50 o
  -9  11   5      333.82      440.80     29.53 o
  -8  11   5      705.05      695.86     34.79 o
  -7  11   5       49.86       72.75     15.55 o
  -6  11   5      955.51      993.27     41.05 o
  -4  11   5      529.88      541.46     40.84 o
  -3  11   5     4396.42     4496.41    105.82 o
  -2  11   5     2155.91     2219.03     45.61 o
  -1  11   5     1702.11     1744.44     37.18 o
   0  11   5     4342.73     4467.15     73.89 o
   1  11   5      132.56      145.02      7.17 o
   2  11   5     2339.25     2411.97     48.42 o
   3  11   5     1302.05     1309.37     34.43 o
   4  11   5        2.27      -10.02     10.02 o
   5  11   5      748.71      761.78     76.04 o
   6  11   5      670.35      552.86     29.99 o
   7  11   5      586.49      473.09     27.80 o
   8  11   5     1875.57     1874.38     76.60 o
   9  11   5      761.78      828.27     40.23 o
  10  11   5        8.30       21.24     19.35 o
  11  11   5      329.83      248.91     28.42 o
 -11  12   5      408.57      263.46     28.99 o
 -10  12   5     1682.25     1659.30     85.56 o
  -9  12   5       19.07       19.78     17.88 o
  -8  12   5     1057.03      976.31     46.82 o
  -7  12   5       40.14       88.22     17.15 o
  -6  12   5      730.33      746.54     24.30 o
  -5  12   5      993.90      891.24     38.18 o
  -4  12   5     1075.91      955.83     40.53 o
  -3  12   5      132.96      158.88     18.82 o
  -2  12   5        3.91       44.03     19.29 o
  -1  12   5        0.84        8.86      7.80 o
   0  12   5        4.52       -4.27      4.27 o
   1  12   5     1134.81     1172.34     25.10 o
   2  12   5     2288.14     2257.84     56.09 o
   3  12   5      845.50      928.04     33.62 o
   4  12   5     3383.69     3483.88    120.79 o
   5  12   5      252.81      228.70     16.50 o
   6  12   5     2055.57     1938.56     76.43 o
   7  12   5      290.14      249.78     21.46 o
   8  12   5       42.22      115.72     19.51 o
   9  12   5      260.35      287.88     28.39 o
  10  12   5       17.91       52.37     22.54 o
  -9  13   5     2735.34     2577.39    124.12 o
  -8  13   5      159.28      138.97     21.97 o
  -7  13   5      627.75      584.37     31.38 o
  -6  13   5     1385.92     1281.04     52.02 o
  -5  13   5     1413.50     1486.17     58.06 o
  -4  13   5      666.32      681.19     23.31 o
  -3  13   5    11433.12    12070.49    275.00 o
  -2  13   5      623.50      591.95     20.87 o
  -1  13   5     4649.55     5011.51    131.50 o
   0  13   5     2078.25     2056.98     43.12 o
   1  13   5       53.25       99.54     11.11 o
   2  13   5     5893.83     6007.79    115.95 o
   3  13   5     6296.50     6777.76    181.65 o
   4  13   5      135.53      169.97     11.46 o
   5  13   5     3371.59     3582.19     99.15 o
   6  13   5      654.58      606.80     32.11 o
   7  13   5      117.86      144.31     12.57 o
   8  13   5     2173.43     2015.02    100.47 o
   9  13   5     1944.65     1913.54     77.62 o
  10  13   5      184.51      123.27     15.06 o
  -8  14   5      634.62      796.19     47.63 o
  -7  14   5     1779.92     1991.70     57.09 o
  -6  14   5      948.48      880.20     29.58 o
  -5  14   5      214.09      284.92     21.87 o
  -4  14   5     2787.10     2932.46     75.03 o
  -3  14   5      245.12      263.55     19.24 o
  -2  14   5     5202.22     5587.04    133.59 o
  -1  14   5      492.67      551.15     26.71 o
   0  14   5      204.75      214.67     19.40 o
   1  14   5       31.83      -13.79     13.79 o
   2  14   5      127.87      149.83     17.39 o
   3  14   5      711.40      713.09     20.01 o
   4  14   5      647.68      592.82     27.04 o
   5  14   5      374.31      418.70     48.88 o
   6  14   5       87.47      129.40     15.66 o
   7  14   5      452.44      494.67     76.97 o
   8  14   5      752.34      608.81     41.56 o
   9  14   5      431.31      427.27     66.57 o
  -9  15   5      400.35      308.85     28.15 o
  -8  15   5      529.83      496.12     33.54 o
  -7  15   5      283.70      233.83     15.51 o
  -6  15   5     1305.87     1264.16     54.08 o
  -5  15   5       74.20       93.35     23.56 o
  -4  15   5      755.24      666.38     32.65 o
  -3  15   5     1090.58     1113.72     34.38 o
  -2  15   5       28.96       30.45     11.81 o
  -1  15   5      739.92      781.83     35.57 o
   0  15   5      540.62      431.94     18.23 o
   2  15   5      496.53      490.68     25.70 o
   3  15   5      411.64      429.83     17.90 o
   4  15   5        8.90       19.02     13.71 o
   5  15   5      295.17      306.29     15.01 o
   6  15   5      325.30      434.62     48.01 o
   7  15   5      139.87      194.40     62.13 o
   8  15   5     1081.94     1054.63     70.50 o
  -8  16   5     1324.06     1128.64     58.82 o
  -7  16   5     2217.07     2422.95    115.48 o
  -6  16   5      497.92      568.13     61.00 o
  -5  16   5      857.18      885.09     33.20 o
  -3  16   5      804.37      842.58     36.93 o
  -2  16   5     9233.54     9424.88    227.08 o
  -1  16   5     2974.53     3239.53     95.21 o
   1  16   5     1052.57     1028.33     43.55 o
   2  16   5      167.02      176.71     13.47 o
   3  16   5     1487.14     1470.95     57.05 o
   4  16   5     3063.60     3189.50    102.03 o
   5  16   5      891.02      896.93     47.14 o
   6  16   5      119.20      142.30     42.80 o
   7  16   5     1233.75     1198.16     63.43 o
  -7  17   5      328.76      367.07     28.02 o
  -5  17   5      346.87      305.89     17.61 o
  -4  17   5       47.29       92.74     16.77 o
  -3  17   5      441.97      396.45     18.75 o
  -2  17   5        8.57       23.51     17.72 o
  -1  17   5      592.31      501.70     21.17 o
   0  17   5     1571.65     1623.89     48.04 o
   1  17   5      609.46      655.19     26.91 o
   2  17   5      260.79      177.60     23.84 o
   3  17   5      495.39      458.05     33.05 o
   4  17   5      503.55      532.13     34.63 o
   5  17   5      489.85      523.27     23.08 o
   6  17   5       45.82       27.78     10.45 o
  -5  18   5      327.60      314.59     34.13 o
  -4  18   5        0.98       52.86     15.28 o
  -3  18   5       85.86       70.22     26.70 o
  -2  18   5      289.66      284.34     49.30 o
  -1  18   5     1424.31     1425.33    135.71 o
   0  18   5        0.30       73.89     20.81 o
   1  18   5     1739.67     1863.81     91.74 o
   2  18   5      178.69      191.28     24.74 o
   3  18   5      533.33      547.22     38.99 o
   4  18   5     1149.92     1175.81     65.24 o
   5  18   5      515.94      501.97     33.81 o
  -3  19   5     1418.16     1285.05     65.57 o
  -2  19   5      416.26      442.64     32.65 o
   0  19   5     1746.19     1866.30     96.70 o
   1  19   5        5.06       44.19     18.99 o
   2  19   5     1329.31     1104.66     65.32 o
 -13   0   6     3029.85     2768.05    135.74 o
 -12   0   6     2296.53     2382.99    100.38 o
 -11   0   6        5.55       16.74     16.12 o
  -9   0   6      195.83      242.41     20.67 o
  -8   0   6     4330.49     4476.94    151.84 o
  -7   0   6     1208.85     1210.13     47.52 o
  -6   0   6     1564.01     1486.17     53.62 o
  -5   0   6     1961.96     2116.57     72.26 o
  -4   0   6    19781.38    20086.55    627.34 o
  -3   0   6      356.09      458.33     21.13 o
  -2   0   6    37679.53    38595.75   1206.42 o
  -1   0   6    45065.06    45378.86   1410.39 o
   0   0   6       73.35      113.50     12.65 o
   1   0   6    13621.42    13705.73    439.52 o
   2   0   6     8348.05     7168.20    236.72 o
   3   0   6     2127.95     1865.06     66.76 o
   4   0   6     5533.09     4977.09    167.01 o
   6   0   6      812.06      705.15     31.67 o
   7   0   6     3137.16     3028.75    106.43 o
   8   0   6     4864.83     5166.94    177.87 o
   9   0   6     1429.20     1485.14     62.15 o
  10   0   6     8105.44     8646.65    301.80 o
  11   0   6        2.88       10.05     17.61 o
  12   0   6     1239.14     1326.53     72.53 o
  13   0   6     1090.53     1028.87     63.40 o
 -13   1   6        7.45       19.32     24.71 o
 -12   1   6      423.95      311.47     78.15 o
 -11   1   6     1541.00     1541.36    101.87 o
 -10   1   6      152.88      231.25     92.49 o
  -9   1   6     2367.31     2327.20     83.50 o
  -8   1   6      196.43      185.44     50.46 o
  -7   1   6      740.58      754.32     38.04 o
  -6   1   6       28.76       38.94     20.17 o
  -5   1   6        5.45       12.87     16.03 o
  -4   1   6     1813.29     1871.10     46.05 o
  -3   1   6    13441.84    13995.21    308.65 o
  -2   1   6     3483.12     3470.46     82.75 o
  -1   1   6       11.29        2.15      8.97 o
   0   1   6      190.73      153.52     23.31 o
   1   1   6     1518.98     1432.55     37.12 o
   2   1   6     7391.91     7311.11    199.97 o
   3   1   6    10156.94     9869.59    224.60 o
   4   1   6      244.56      226.32     17.18 o
   5   1   6      835.37      787.83     23.77 o
   6   1   6      365.11      346.53     24.44 o
   7   1   6       25.36      -14.01     14.01 o
   8   1   6     1203.52     1152.98     58.42 o
   9   1   6     2332.48     2334.99     96.71 o
  10   1   6       11.84       45.11     39.38 o
  11   1   6      268.69      179.90     22.47 o
  12   1   6       70.41       33.83     57.02 o
  13   1   6        9.60       64.26     18.10 o
 -13   2   6      860.96      825.61     51.70 o
 -12   2   6      161.57      141.12     16.36 o
 -11   2   6        5.91      -17.96     17.96 o
 -10   2   6      447.97      443.88     29.41 o
  -9   2   6      145.00      121.32     12.50 o
  -8   2   6      336.40      326.82     33.46 o
  -7   2   6     7090.27     7396.13    226.22 o
  -6   2   6     2078.73     2149.28     68.45 o
  -5   2   6     2683.38     2698.57     67.40 o
  -4   2   6     1904.45     2023.60     48.66 o
  -3   2   6      101.51       61.63      6.78 o
  -2   2   6    15778.41    16561.01    371.36 o
  -1   2   6     5129.87     5035.18    117.60 o
   0   2   6      121.14      170.66     21.82 o
   1   2   6     1020.16     1079.62     29.70 o
   3   2   6     2770.85     2808.56    108.11 o
   4   2   6     4853.31     4789.22    112.73 o
   5   2   6     3811.60     3826.64     92.63 o
   6   2   6        7.88       -6.80     13.60 o
   7   2   6      982.06      949.65     45.59 o
   8   2   6      717.44      674.24     40.51 o
   9   2   6      419.48      418.45     23.00 o
  10   2   6     2123.11     2000.60     58.59 o
  11   2   6       80.18      107.20     25.33 o
  12   2   6      471.53      510.84     73.86 o
  13   2   6      312.93      354.18     45.49 o
 -13   3   6       92.22       89.22     23.41 o
 -12   3   6     2816.96     2709.35     94.25 o
 -11   3   6     3636.74     3606.78    297.86 o
 -10   3   6      430.94      413.70     19.57 o
  -9   3   6     5819.21     6189.18    419.59 o
  -8   3   6      179.51      229.93     14.05 o
  -7   3   6     1089.41     1073.85     85.41 o
  -6   3   6      994.57     1208.66     32.54 o
  -5   3   6     4808.16     4833.65    111.35 o
  -4   3   6        2.80       22.19      9.86 o
  -3   3   6     9574.11     9693.55    215.63 o
  -2   3   6    18130.96    18207.00    574.45 o
  -1   3   6     2967.95     3429.56     82.02 o
   0   3   6    42456.27    43014.02    948.18 o
   1   3   6     4661.67     4318.28    102.25 o
   2   3   6    13088.60    13044.39    296.74 o
   3   3   6    10866.09    10087.14    228.68 o
   4   3   6     2688.09     2740.39     87.12 o
   5   3   6    10685.68    11099.66    255.62 o
   6   3   6     3650.17     3821.04    125.88 o
   7   3   6       27.73       -2.19     16.28 o
   8   3   6     1891.55     1723.98    166.25 o
   9   3   6     2024.94     2011.32     73.02 o
  10   3   6       13.63      -20.51     20.51 o
  11   3   6     1002.19      897.93     46.74 o
  12   3   6      861.03      896.85     37.83 o
  13   3   6       29.85       35.75     63.66 o
 -13   4   6      135.46      224.64     27.23 o
 -12   4   6       79.10       88.49     20.86 o
 -11   4   6      559.26      474.51     23.25 o
 -10   4   6     2491.00     2541.75    165.50 o
  -9   4   6      133.98      151.58     39.25 o
  -8   4   6      447.24      489.03     38.77 o
  -7   4   6      550.31      513.63     17.70 o
  -6   4   6      106.25       82.43     15.38 o
  -5   4   6      265.40      252.94     10.84 o
  -4   4   6     3274.44     3377.78    111.52 o
  -3   4   6       19.36       -3.15     15.73 o
  -2   4   6      693.33      800.70     22.07 o
  -1   4   6     1244.22     1310.76     34.16 o
   0   4   6     2033.19     1925.18     53.99 o
   1   4   6     5110.53     4931.61     94.26 o
   2   4   6     4684.70     4625.50    108.30 o
   3   4   6      478.40      515.85     30.89 o
   4   4   6     1996.39     1892.27     56.69 o
   5   4   6      884.51      900.76     25.99 o
   6   4   6      484.90      425.96     17.29 o
   7   4   6      350.21      354.34     57.13 o
   8   4   6     1497.36     1514.81     43.30 o
   9   4   6       73.47       72.90     12.71 o
  10   4   6      367.04      328.44     53.33 o
  11   4   6       59.73       41.70     23.12 o
  12   4   6      231.06      173.18     30.17 o
 -13   5   6       11.87        8.86     21.19 o
 -12   5   6     1677.95     1668.11     82.34 o
 -11   5   6     1011.22     1044.97     48.63 o
 -10   5   6      126.87      151.65     36.73 o
  -9   5   6     1087.19     1023.09     31.52 o
  -8   5   6       96.86      109.99     11.53 o
  -7   5   6      143.72      152.35     15.88 o
  -6   5   6     2286.53     2278.61     45.93 o
  -5   5   6       38.08       35.81      6.96 o
  -4   5   6      495.06      468.21     25.27 o
  -3   5   6     3186.31     3378.27     77.49 o
  -2   5   6    13865.45    14307.40    317.09 o
  -1   5   6      290.67      298.13     29.83 o
   0   5   6    12914.62    12949.26    237.46 o
   1   5   6      845.80      729.97     20.85 o
   2   5   6     9188.18     9145.30    170.50 o
   3   5   6     5373.66     5581.68    129.64 o
   4   5   6     1170.64     1273.86     73.47 o
   5   5   6     2625.98     2630.39     63.44 o
   6   5   6     1944.15     2006.38    124.36 o
   7   5   6     2228.42     2224.53     58.90 o
   8   5   6     1284.56     1282.22     37.30 o
   9   5   6       58.57       59.64     13.13 o
  10   5   6       95.44       98.29     12.92 o
  11   5   6      247.75      172.18     16.95 o
  12   5   6      664.52      709.32     34.27 o
 -13   6   6     1411.46     1447.94     80.14 o
 -11   6   6     2293.07     2363.51     97.32 o
 -10   6   6     3771.20     4450.11    162.16 o
  -9   6   6     2309.15     2211.45     59.98 o
  -8   6   6      225.70      254.09     30.75 o
  -7   6   6     2356.91     2341.82     80.51 o
  -6   6   6       41.27       85.08     10.11 o
  -5   6   6     9060.82     9347.85    172.73 o
  -4   6   6    11630.85    11812.59    224.49 o
  -3   6   6     2431.73     2389.76     56.90 o
  -2   6   6     4016.98     4075.09     93.66 o
  -1   6   6    15112.93    14918.90    335.22 o
   0   6   6     4464.41     4707.70     89.47 o
   1   6   6    13764.36    13668.86    250.24 o
   2   6   6      411.54      400.18     11.11 o
   3   6   6     1397.41     1523.33     39.61 o
   4   6   6     4488.22     4364.57    102.55 o
   5   6   6     4725.41     4847.84    149.03 o
   6   6   6      480.27      562.88     20.25 o
   7   6   6     7000.81     7246.68    202.58 o
   8   6   6     1233.91     1078.89     47.85 o
   9   6   6     1299.73     1144.80     60.64 o
  10   6   6     3199.79     3069.59     83.88 o
  11   6   6      476.17      436.79     38.26 o
  12   6   6     1395.39     1534.34     84.80 o
 -12   7   6      714.23      788.17     47.12 o
  -9   7   6        3.88      -13.11     15.61 o
  -8   7   6      178.28      168.32      8.40 o
  -7   7   6     1044.32      997.93     47.44 o
  -6   7   6     1106.74     1129.73     67.17 o
  -5   7   6     1016.44      956.62     23.06 o
  -4   7   6      494.23      507.50     25.17 o
  -3   7   6      326.70      298.47     11.08 o
  -2   7   6      279.15      298.70     10.69 o
  -1   7   6     1091.96      933.86     33.27 o
   0   7   6     8081.50     7786.52    144.99 o
   1   7   6       26.92       16.54      4.96 o
   2   7   6      208.38      216.95      7.60 o
   3   7   6      299.42      334.29     10.29 o
   4   7   6      185.93      178.58     14.21 o
   5   7   6     1431.62     1200.74     46.41 o
   6   7   6      546.56      625.68     51.41 o
   7   7   6      400.85      371.02     46.13 o
   8   7   6       31.38        9.08     15.04 o
   9   7   6       30.23       32.81     42.50 o
  10   7   6       39.04       11.46     17.20 o
  11   7   6      806.46      934.75     56.30 o
  12   7   6      253.98      188.36     27.72 o
 -12   8   6       45.82        9.16     22.73 o
 -11   8   6      253.22      231.38     26.15 o
 -10   8   6     1859.13     2090.75     81.88 o
  -9   8   6     1053.13     1077.32     47.58 o
  -8   8   6        3.47       67.93     17.69 o
  -7   8   6     1444.42     1386.35    114.30 o
  -6   8   6       51.22       83.17     25.86 o
  -5   8   6     5064.01     5182.04    122.66 o
  -4   8   6     6085.69     6315.87    119.32 o
  -3   8   6       31.96       53.99      5.70 o
  -2   8   6     6797.10     7162.04    163.20 o
  -1   8   6     2690.08     2648.62     62.19 o
   0   8   6      908.34      923.34     19.88 o
   1   8   6     4335.19     4706.44     88.67 o
   2   8   6     1018.12     1139.00     24.05 o
   3   8   6      696.79      630.33     15.47 o
   4   8   6      305.71      319.62     21.07 o
   5   8   6     1090.12     1101.29     72.45 o
   6   8   6      758.82      843.12     25.67 o
   7   8   6     4720.45     4904.60    121.03 o
   8   8   6     1544.55     1361.37     40.40 o
   9   8   6      536.02      545.51     23.41 o
  10   8   6     2592.74     2787.67    114.01 o
  11   8   6        5.95       69.52     24.33 o
  12   8   6     1537.55     1420.74     79.52 o
 -12   9   6     3292.49     3176.09    154.03 o
 -11   9   6     1848.82     1993.40    100.68 o
 -10   9   6       12.60        5.01     18.80 o
  -9   9   6      953.18      878.91     43.84 o
  -8   9   6     1054.91     1109.64     48.93 o
  -7   9   6      579.31      585.51     31.56 o
  -6   9   6     2192.73     2400.17     85.92 o
  -5   9   6      301.86      358.87     14.89 o
  -4   9   6     1792.36     1667.46     35.16 o
  -3   9   6     8498.15     8936.88    288.39 o
  -2   9   6     9725.54     9701.91    309.25 o
  -1   9   6     3271.76     3466.77     96.60 o
   0   9   6    19182.34    19774.95    360.19 o
   1   9   6      279.32      261.23      8.46 o
   2   9   6     2566.29     2738.58     53.83 o
   3   9   6     3518.89     3573.42     70.18 o
   4   9   6       78.07       90.43      6.47 o
   5   9   6     5076.05     5105.44    122.90 o
   6   9   6     3030.05     3113.54     79.36 o
   7   9   6      184.98      238.32     14.92 o
   8   9   6     1889.18     1801.84     51.94 o
   9   9   6      845.18      682.34     40.05 o
  10   9   6      197.32      211.31     27.88 o
  11   9   6     1896.75     1727.53     94.07 o
 -11  10   6      176.03      179.66     25.50 o
 -10  10   6       19.26       53.65     19.75 o
  -9  10   6       53.00        6.26     17.18 o
  -8  10   6        0.50       16.47     17.10 o
  -7  10   6        9.31       18.53     14.85 o
  -5  10   6      135.59      125.08     10.75 o
  -4  10   6      133.74      130.04      8.33 o
  -3  10   6      365.44      339.41     10.01 o
  -2  10   6      143.40      161.07     14.14 o
  -1  10   6     5771.28     5848.58    109.91 o
   0  10   6       25.94       33.39      8.49 o
   1  10   6     3556.07     3574.50     69.14 o
   2  10   6      653.67      674.65     70.69 o
   3  10   6      628.56      602.58     15.43 o
   4  10   6      240.87      238.20     29.72 o
   5  10   6       14.62       52.28     12.34 o
   6  10   6      494.35      507.87     67.22 o
   7  10   6       14.75       60.20     17.12 o
   8  10   6      498.66      470.38     30.86 o
   9  10   6       61.91       63.21     20.32 o
  11  10   6      736.12      663.97     45.30 o
 -11  11   6     1502.12     1642.67     87.46 o
 -10  11   6        6.36       71.26     23.22 o
  -9  11   6     1328.94     1152.04     51.53 o
  -8  11   6      239.76      135.09     23.03 o
  -7  11   6      648.77      699.98     35.76 o
  -6  11   6     2563.42     2560.04    110.98 o
  -5  11   6     3487.01     3668.06    125.99 o
  -4  11   6      154.83      196.65     14.58 o
  -3  11   6     2571.65     2770.87     93.91 o
  -2  11   6        8.13       32.70      4.80 o
  -1  11   6     3111.49     3408.35     65.79 o
   0  11   6     6364.47     6688.16    109.44 o
   1  11   6     2296.07     2537.42     82.58 o
   2  11   6      592.01      686.50     63.26 o
   3  11   6     3166.46     3427.46     90.37 o
   4  11   6     1389.06     1526.57     40.16 o
   5  11   6     7877.20     8411.56    199.63 o
   6  11   6     2242.78     2276.40     85.78 o
   7  11   6      422.70      492.87     27.45 o
   8  11   6      474.30      519.61     32.89 o
   9  11   6      285.36      276.39     28.37 o
  10  11   6      316.93      362.09     32.43 o
 -10  12   6     1530.85     1456.34     77.90 o
  -9  12   6       10.80        4.06     18.80 o
  -8  12   6     1840.07     2023.94     83.50 o
  -7  12   6      855.18      907.84     43.05 o
  -6  12   6      466.82      477.37     29.15 o
  -5  12   6     1079.10     1187.62     44.83 o
  -4  12   6     4289.47     4651.52    112.94 o
  -3  12   6      105.73      123.71     14.21 o
  -2  12   6     6256.99     6676.94    192.04 o
  -1  12   6     8484.42     8898.31    212.80 o
   0  12   6       49.79       62.30      5.83 o
   1  12   6     4700.64     4999.46    126.83 o
   2  12   6     1340.72     1382.13     59.05 o
   3  12   6     2167.81     2253.14     58.25 o
   4  12   6     4606.71     4844.41    162.75 o
   5  12   6      178.70      208.95     18.29 o
   6  12   6      851.46      843.01     37.99 o
   7  12   6     1008.52      997.04     44.90 o
   8  12   6      591.39      557.76     35.25 o
   9  12   6      493.73      515.39     38.07 o
  10  12   6     1382.33     1326.13     76.62 o
  -9  13   6        2.90       97.32     23.25 o
  -8  13   6      146.38      178.36     22.54 o
  -7  13   6      390.01      312.29     23.73 o
  -6  13   6        1.64       28.65     18.72 o
  -5  13   6        4.92       -1.48      9.35 o
  -4  13   6      222.98      264.10     32.57 o
  -3  13   6     1096.85     1000.72     31.47 o
  -2  13   6      210.56      278.42     18.21 o
  -1  13   6       81.37       62.28     17.12 o
   0  13   6       11.85        8.39      5.25 o
   1  13   6     1076.98     1177.23     81.72 o
   2  13   6       34.83       52.40      9.81 o
   3  13   6       88.91       81.66     10.76 o
   4  13   6      271.72      351.38     19.67 o
   5  13   6      198.37      204.43     17.64 o
   6  13   6        2.84       54.68     15.25 o
   7  13   6       31.44       49.91     15.69 o
   8  13   6      122.82      109.98     19.56 o
   9  13   6      375.37      377.61     30.81 o
  -9  14   6      240.55      278.56     30.56 o
  -7  14   6     2403.44     2595.88     85.04 o
  -6  14   6      133.69       91.13     14.56 o
  -5  14   6     1997.99     2067.39     77.62 o
  -4  14   6     3710.58     3990.32    100.41 o
  -3  14   6      491.73      466.97     26.66 o
  -2  14   6     4622.09     5094.14    182.43 o
  -1  14   6     1170.83     1222.47     36.19 o
   0  14   6       49.28       60.80      9.89 o
   1  14   6     1706.42     1924.57     49.20 o
   2  14   6      890.09      887.03     21.72 o
   3  14   6      423.45      424.15     17.12 o
   4  14   6     2713.90     3011.84     77.60 o
   5  14   6      379.42      468.86     18.56 o
   6  14   6       12.90       23.03     10.00 o
   7  14   6     1801.83     1777.85     63.90 o
   8  14   6      390.79      378.08     23.69 o
  -8  15   6      500.70      519.37     35.39 o
  -6  15   6      361.40      392.68     55.12 o
  -5  15   6     1711.50     1768.76     69.23 o
  -4  15   6     1269.02     1322.49     40.01 o
  -3  15   6     7526.56     7643.50    185.41 o
  -2  15   6     1004.07     1012.62     43.65 o
  -1  15   6      772.51      819.47     26.70 o
   0  15   6      875.97      948.00     68.85 o
   1  15   6       51.76       58.61     21.70 o
   2  15   6     3213.47     3382.09     71.03 o
   3  15   6     2635.79     2654.87     57.56 o
   5  15   6      373.70      374.33     24.41 o
   6  15   6      252.79      261.72     37.02 o
   7  15   6       29.35       17.92     11.43 o
   8  15   6     1435.67     1227.34     49.89 o
  -7  16   6      748.49      817.11     49.01 o
  -6  16   6      239.48      229.68     23.65 o
  -5  16   6      215.71      273.35     22.92 o
  -4  16   6        0.68       37.33     46.26 o
  -3  16   6      580.91      522.60     34.31 o
  -2  16   6      130.16      163.65     21.68 o
  -1  16   6       14.73       -7.04      9.48 o
   0  16   6      214.98      172.91     18.90 o
   1  16   6       15.23      -10.57     10.57 o
   2  16   6      530.37      496.91     26.96 o
   3  16   6        0.03       -9.65      9.65 o
   4  16   6      186.15      179.86      9.71 o
   5  16   6      272.05      235.53     23.31 o
   6  16   6       65.89       57.41     15.93 o
   7  16   6      111.75      122.60     19.07 o
  -6  17   6      758.38      689.74     40.70 o
  -5  17   6        3.99       62.92     11.78 o
  -4  17   6     1315.89     1271.02     66.52 o
  -3  17   6     3542.48     3509.51    159.45 o
  -2  17   6     1491.27     1527.36     54.74 o
  -1  17   6      281.89      304.72     16.59 o
   0  17   6     2367.75     2616.37     86.61 o
   1  17   6       19.46       30.29     11.57 o
   2  17   6     1317.83     1291.47     65.95 o
   3  17   6     1959.85     2049.60     84.25 o
   4  17   6      306.19      359.40     30.37 o
   5  17   6      633.61      597.96     27.07 o
  -4  18   6      523.75      520.72     38.85 o
  -3  18   6       45.28       44.14     18.07 o
  -2  18   6     1162.18     1095.01     76.16 o
  -1  18   6     2189.46     2194.54    108.40 o
   0  18   6       42.96       99.97     11.07 o
   1  18   6     1657.45     1661.28     90.66 o
   2  18   6     1242.08     1180.06     65.03 o
   4  18   6     1180.48     1001.02     63.16 o
   0  19   6       78.75       96.86     20.86 o
 -13   1   7      864.16      852.91     38.43 o
 -12   1   7      114.43       61.02     23.79 o
 -11   1   7     2850.35     2872.26    105.45 o
 -10   1   7       59.89       54.59     20.40 o
  -9   1   7     7983.21     8373.60    201.11 o
  -8   1   7     8919.80     9369.89    220.33 o
  -7   1   7       59.32       52.56     27.30 o
  -6   1   7     3322.22     3468.29     82.70 o
  -5   1   7      776.25      738.81     32.58 o
  -4   1   7     5824.15     5940.46    135.18 o
  -3   1   7    22804.53    22988.22    503.76 o
  -2   1   7     1391.99     1713.08     43.83 o
  -1   1   7      297.67      304.38     11.60 o
   0   1   7     3589.66     3868.46     92.96 o
   1   1   7     5140.42     5381.20    126.11 o
   2   1   7     3919.96     3689.54     89.41 o
   3   1   7    13512.81    14254.76    322.62 o
   4   1   7     1994.11     1851.23     47.76 o
   5   1   7       77.62      133.36     28.06 o
   6   1   7     1486.06     1561.57     69.20 o
   7   1   7        3.99        9.66     10.52 o
   8   1   7    10745.00    11798.90    273.59 o
   9   1   7     7680.10     8010.47    193.76 o
  10   1   7        7.89       25.06     36.82 o
  11   1   7      862.62      746.30     30.87 o
  12   1   7      199.04      220.21     49.34 o
 -13   2   7     1436.16     1412.56     76.03 o
 -12   2   7     2123.18     2262.86    120.43 o
 -11   2   7      654.44      647.17     34.49 o
 -10   2   7     5566.09     5764.59    145.76 o
  -9   2   7      171.59      146.64     40.84 o
  -8   2   7     1617.38     1626.11     44.93 o
  -7   2   7      839.28      820.80     25.55 o
  -6   2   7      984.10     1010.16     28.44 o
  -5   2   7        6.00      -15.93     16.34 o
  -4   2   7     3093.71     3088.39     72.46 o
  -3   2   7        1.65       -6.89      6.89 o
  -2   2   7     9607.09    10252.79    232.98 o
  -1   2   7    18599.72    19605.77    437.45 o
   0   2   7     3652.58     3730.64     89.79 o
   1   2   7    16573.49    16726.43    376.73 o
   2   2   7    23879.27    25417.36    569.34 o
   3   2   7     1735.84     1636.23     41.72 o
   4   2   7     8518.93     8527.97    196.33 o
   5   2   7        5.66       17.10     15.39 o
   6   2   7     1671.69     1728.63     46.20 o
   7   2   7     2321.68     2338.73     64.01 o
   8   2   7      935.87      835.98     78.15 o
   9   2   7      767.05      785.92     90.37 o
  10   2   7     1653.61     1664.74     50.16 o
  11   2   7      334.71      338.87     23.22 o
  12   2   7        7.02      -19.16     19.16 o
 -13   3   7       57.58       13.01     22.19 o
 -12   3   7       99.75       85.05     21.81 o
 -11   3   7      436.64      438.46     20.47 o
 -10   3   7      235.27      224.75     15.29 o
  -9   3   7      693.48      637.38     23.96 o
  -8   3   7     2243.68     2235.77     59.94 o
  -7   3   7      881.19      867.53     26.54 o
  -6   3   7      313.29      275.66     18.18 o
  -5   3   7      645.22      620.62     52.78 o
  -4   3   7     1620.45     1479.92     36.87 o
  -3   3   7     1747.62     1620.50    112.58 o
  -2   3   7     1985.08     2030.45     50.28 o
  -1   3   7       35.28       16.07      8.64 o
   0   3   7       34.45       42.24     15.97 o
   1   3   7     8262.00     8655.27    199.44 o
   2   3   7     2342.46     2291.28     56.70 o
   3   3   7      456.45      493.85     24.60 o
   4   3   7     3435.74     3328.86     79.82 o
   5   3   7      239.91      223.31     12.63 o
   6   3   7       35.28       88.05     17.57 o
   7   3   7      154.81      108.46     18.07 o
   8   3   7       50.27        6.96     10.72 o
   9   3   7      281.22      268.16     34.34 o
  10   3   7      330.56      268.00     50.92 o
  11   3   7       24.51       59.01     15.99 o
  12   3   7        3.38      -19.81     19.81 o
 -13   4   7     1329.31     1104.93     65.38 o
 -12   4   7     1157.44     1149.09     65.54 o
 -11   4   7     1336.51     1390.09     61.88 o
 -10   4   7     4645.54     4838.14    125.01 o
  -9   4   7     1250.95     1194.70     97.85 o
  -8   4   7     3275.61     3165.62     81.90 o
  -7   4   7     9854.16    10128.68    234.74 o
  -6   4   7      273.90      300.25     23.47 o
  -5   4   7     1274.76     1265.19     34.02 o
  -4   4   7     1678.56     1633.26     56.90 o
  -3   4   7     4456.52     4516.16    122.29 o
  -2   4   7     2009.01     2137.54     72.86 o
  -1   4   7    16421.96    16739.04    375.03 o
   0   4   7      976.55      873.01     24.87 o
   1   4   7    20460.29    21134.74    473.70 o
   2   4   7    14351.31    14603.81    330.74 o
   3   4   7      128.51      130.64     15.08 o
   4   4   7    10424.55    10577.35    240.00 o
   5   4   7     1569.50     1519.88     40.11 o
   6   4   7     5535.37     5860.55    140.85 o
   7   4   7     5764.15     5977.83    143.31 o
   8   4   7       53.52       52.58     11.50 o
   9   4   7      139.77       99.76     13.69 o
  10   4   7      375.26      372.35     21.40 o
  11   4   7      904.86      874.52     37.31 o
  12   4   7      541.18      526.18     58.10 o
 -13   5   7       50.01       46.87     25.66 o
 -12   5   7      940.38     1010.29     55.71 o
 -11   5   7     2164.19     2220.56     89.36 o
 -10   5   7      126.63      105.80     21.30 o
  -9   5   7     2019.48     2152.16     89.94 o
  -8   5   7     1659.76     1637.90     45.94 o
  -7   5   7      113.04      127.22     11.37 o
  -6   5   7     3983.38     3844.18     74.95 o
  -5   5   7     4275.50     4264.17    100.09 o
  -4   5   7      241.89      233.11     10.22 o
  -3   5   7      925.67      829.10     46.09 o
  -2   5   7     1705.70     1781.39     42.84 o
  -1   5   7     5818.92     5949.07    137.43 o
   0   5   7    17301.38    18508.33    414.07 o
   1   5   7     8155.88     8354.46    191.77 o
   2   5   7      721.39      693.87     20.98 o
   3   5   7     4136.42     4186.17    112.43 o
   4   5   7       34.41       13.24      8.50 o
   5   5   7     4643.35     5025.62    118.69 o
   6   5   7     5955.50     6147.20    147.47 o
   7   5   7      189.40      161.28     17.46 o
   8   5   7      357.89      276.50     16.90 o
   9   5   7      431.06      395.08     26.92 o
  10   5   7       39.16       13.82     13.87 o
  11   5   7     1567.96     1424.14     57.64 o
  12   5   7      912.13      911.04     58.06 o
 -12   6   7       40.11      -20.54     20.54 o
 -10   6   7      207.44      132.65     22.22 o
  -9   6   7      195.48      188.79     20.54 o
  -8   6   7       12.82        0.00     11.57 o
  -7   6   7       77.85       73.86     11.73 o
  -6   6   7      276.37      227.29     14.50 o
  -5   6   7      408.73      382.05     12.99 o
  -4   6   7      252.04      194.62     46.39 o
  -3   6   7      409.42      495.50     20.43 o
  -2   6   7      341.51      368.32     36.60 o
  -1   6   7     4016.44     3853.41     90.53 o
   0   6   7        0.02        6.18      8.35 o
   1   6   7     1229.14     1163.07     34.67 o
   2   6   7       67.58       57.21      7.82 o
   3   6   7       18.73       26.63     10.84 o
   4   6   7     1156.00     1180.48     32.53 o
   5   6   7      118.86       99.98     15.74 o
   6   6   7     1462.37     1347.06     38.12 o
   7   6   7       12.21       -7.89     10.15 o
   8   6   7      309.08      300.44     67.23 o
   9   6   7       10.70       69.71     20.84 o
  10   6   7      211.02      128.32     22.14 o
  11   6   7      259.93      255.16     31.61 o
  12   6   7       48.69      127.42     24.93 o
 -12   7   7     1930.36     1835.74     95.81 o
 -11   7   7     3914.03     4443.20    204.24 o
 -10   7   7     1384.22     1518.60     67.76 o
  -9   7   7      454.95      392.11     28.34 o
  -8   7   7     3989.71     4084.70    101.81 o
  -7   7   7      549.93      622.78     21.64 o
  -6   7   7     9448.99     9675.56    183.52 o
  -5   7   7     1916.40     1937.19     39.88 o
  -4   7   7        4.19       24.61      5.15 o
  -3   7   7     2853.04     3028.50     71.75 o
  -2   7   7     2480.15     2553.19     60.62 o
  -1   7   7     8093.32     8332.09    194.97 o
   0   7   7    31346.69    33030.25    730.35 o
   1   7   7     5773.13     5849.52    135.65 o
   2   7   7      393.29      451.91     17.50 o
   3   7   7     1864.83     1935.53     48.69 o
   4   7   7      250.81      325.20     65.47 o
   5   7   7     6240.31     6608.42    155.10 o
   6   7   7     8008.46     8394.86    197.10 o
   7   7   7      106.23      128.48     18.80 o
   8   7   7     1361.47     1384.65    171.74 o
   9   7   7      750.79      782.73     30.84 o
  10   7   7       18.59       14.20     26.82 o
  11   7   7     3182.32     3368.27    165.68 o
 -12   8   7      192.56      290.15     30.29 o
 -11   8   7      388.60      415.46     36.79 o
 -10   8   7     2694.26     2724.27    107.40 o
  -9   8   7     2211.59     2404.69     92.77 o
  -8   8   7      511.95      549.77     26.47 o
  -7   8   7     1655.42     1651.39     65.78 o
  -6   8   7      127.41      110.22     11.54 o
  -5   8   7     1922.58     2139.00     54.40 o
  -4   8   7      820.62      834.35     23.87 o
  -3   8   7     1211.83     1189.74     57.11 o
  -2   8   7     1590.37     1652.73     41.07 o
  -1   8   7     6859.41     7240.12    163.54 o
   0   8   7      380.37      385.51     23.72 o
   1   8   7     1026.48     1208.14     36.09 o
   2   8   7     4588.70     4746.01    110.54 o
   3   8   7        0.14       14.13     13.87 o
   4   8   7     2201.43     2518.32     97.70 o
   5   8   7     2468.99     2441.92     63.32 o
   6   8   7      456.27      522.29     28.64 o
   7   8   7     1888.97     2044.74     56.13 o
   8   8   7      176.39      151.61     14.55 o
   9   8   7      324.13      247.99     22.75 o
  10   8   7     1618.40     1404.83     73.59 o
  11   8   7     1299.60     1167.24     65.92 o
 -11   9   7      358.78      283.70     29.86 o
 -10   9   7      234.14      292.43     27.55 o
  -9   9   7       57.15       57.87     18.67 o
  -8   9   7      191.01      120.06     17.87 o
  -7   9   7       31.90       49.89     51.36 o
  -6   9   7     2737.09     2691.79     68.08 o
  -5   9   7     4459.02     4330.11    144.55 o
  -4   9   7      171.44      199.53     18.72 o
  -3   9   7     1714.35     1641.89     34.42 o
  -2   9   7      829.68      840.97     23.36 o
  -1   9   7     2600.39     2610.69     62.12 o
   0   9   7      323.31      295.24     11.39 o
   1   9   7     1107.61     1136.45     30.22 o
   2   9   7      122.25      114.91     12.15 o
   3   9   7       21.40       21.34      7.65 o
   4   9   7      289.21      248.43     12.62 o
   5   9   7      524.02      521.69     18.43 o
   6   9   7     1107.54     1077.57     32.82 o
   7   9   7      561.45      604.48     53.80 o
   8   9   7      385.40      389.45     27.55 o
   9   9   7      682.97      614.58     36.82 o
  10   9   7      442.87      488.67     33.95 o
  11   9   7      743.14      561.47     38.66 o
 -11  10   7      130.00       51.83     21.05 o
 -10  10   7     2884.07     3137.89    150.78 o
  -9  10   7      270.90      303.27     24.95 o
  -8  10   7     1679.06     1905.45     75.08 o
  -7  10   7     3329.78     3321.10    121.30 o
  -6  10   7     1035.97      947.00     40.70 o
  -5  10   7       52.45       64.59     15.31 o
  -4  10   7     1158.91     1288.95     48.96 o
  -3  10   7       26.40       15.33     19.32 o
  -2  10   7     5838.72     6094.08    204.78 o
  -1  10   7    14619.11    15354.13    343.03 o
   0  10   7     1788.17     1794.18     59.93 o
   1  10   7     8497.84     9154.62    208.83 o
   2  10   7     7812.03     8055.94    185.64 o
   3  10   7      770.13      721.87     30.43 o
   4  10   7     5471.45     5842.96    319.49 o
   5  10   7      372.23      430.69     16.24 o
   6  10   7     1051.17     1076.34     32.72 o
   7  10   7     1945.25     1857.06     75.95 o
   8  10   7      537.50      484.80     30.21 o
   9  10   7      263.14      221.01     23.52 o
  10  10   7     1617.36     1557.24     83.75 o
 -10  11   7       72.02       25.69     20.35 o
  -9  11   7     2515.51     2683.19    129.65 o
  -8  11   7     2198.54     2195.41     85.89 o
  -7  11   7        0.36        1.87      9.33 o
  -6  11   7        6.38       14.71     21.23 o
  -5  11   7     1147.86     1238.35     93.87 o
  -4  11   7      330.14      290.13     18.11 o
  -3  11   7      667.09      519.48     26.15 o
  -2  11   7     5274.22     5632.64    184.73 o
  -1  11   7       65.64       60.96     11.60 o
   0  11   7     1946.41     1894.58     45.96 o
   1  11   7     2285.11     2228.31     55.47 o
   2  11   7      668.29      571.09     48.57 o
   3  11   7     5827.28     6464.49    154.58 o
   4  11   7      509.79      444.64     24.01 o
   5  11   7      472.25      475.69     56.74 o
   6  11   7      116.53      130.49     17.34 o
   7  11   7     1296.47     1281.55     56.11 o
   8  11   7      649.60      589.22     37.31 o
   9  11   7      667.52      595.23     37.99 o
  10  11   7     1208.62     1223.44     70.20 o
 -10  12   7      646.75      495.20     38.64 o
  -9  12   7        0.27      -19.37     19.37 o
  -8  12   7      232.61      220.47     25.20 o
  -7  12   7        2.79        6.18     16.09 o
  -6  12   7      336.59      281.05     23.14 o
  -5  12   7       88.99      121.42     39.53 o
  -4  12   7     1744.39     1702.37     75.36 o
  -3  12   7      264.21      239.07     13.30 o
  -2  12   7      360.27      300.80     20.59 o
  -1  12   7      201.17      175.53     10.09 o
   0  12   7       13.79       16.97      6.35 o
   1  12   7     1954.98     1948.13     66.35 o
   2  12   7     3069.27     3059.86     76.27 o
   3  12   7     1630.92     1541.78     45.71 o
   4  12   7     2319.38     2471.26     89.68 o
   6  12   7       25.41       75.51     15.47 o
   8  12   7        4.89      -18.21     18.21 o
   9  12   7      239.19      240.60     26.85 o
  -9  13   7     3634.39     3657.09    172.48 o
  -8  13   7     2791.55     3141.14    145.79 o
  -7  13   7        3.48       18.64     16.77 o
  -6  13   7     1886.05     1817.26     72.23 o
  -5  13   7     1344.50     1284.54     54.87 o
  -4  13   7      619.62      680.50     50.67 o
  -3  13   7     4217.02     4391.90    139.93 o
  -2  13   7     1603.65     1564.88     55.31 o
  -1  13   7       16.35       18.10     11.35 o
   0  13   7     2580.95     2665.33     66.08 o
   1  13   7     1504.58     1511.06     43.46 o
   2  13   7     2129.68     2190.08     75.13 o
   3  13   7     6042.94     6281.19    210.39 o
   4  13   7      340.43      451.04     23.63 o
   5  13   7      204.23      172.78     17.83 o
   6  13   7      635.11      617.91     31.78 o
   7  13   7       46.31       65.35     16.58 o
   8  13   7     2052.90     1881.56     96.51 o
   9  13   7     3258.18     3239.54    161.02 o
  -8  14   7      194.99      359.97     29.78 o
  -7  14   7      439.51      481.08     30.94 o
  -6  14   7      359.35      399.94     29.86 o
  -5  14   7       61.42       23.39     37.02 o
  -4  14   7      333.11      253.09     16.59 o
  -3  14   7        4.26       32.03     13.25 o
  -2  14   7      366.94      404.86     17.26 o
  -1  14   7      210.26      214.65     27.87 o
   1  14   7      973.46      961.21     27.16 o
   2  14   7     3175.61     3608.11     74.86 o
   3  14   7       25.32       43.57     11.27 o
   4  14   7      300.84      324.28     15.07 o
   5  14   7       14.17       -2.79     12.44 o
   6  14   7        7.34       18.91     13.55 o
   7  14   7      513.48      481.90     32.00 o
   8  14   7      798.56      714.20     45.38 o
  -8  15   7      816.20      728.21     43.84 o
  -7  15   7      242.53      288.98     17.94 o
  -5  15   7      350.69      366.86     18.96 o
  -4  15   7      989.10     1091.92     49.26 o
  -3  15   7     1959.66     1935.79    128.67 o
  -2  15   7      421.39      474.50     19.60 o
  -1  15   7      979.82      991.48     52.12 o
   0  15   7      465.17      468.13     26.93 o
   1  15   7       64.26      103.06     31.67 o
   2  15   7      109.76      111.64      9.31 o
   3  15   7       87.35       79.99     23.06 o
   4  15   7      502.38      481.19     39.99 o
   5  15   7        1.54       32.38     27.64 o
   6  15   7      797.38      693.92     48.63 o
   7  15   7       31.48       38.45     17.15 o
  -6  16   7      157.85      188.28     20.10 o
  -5  16   7      730.96      644.71     39.83 o
  -4  16   7     2376.44     2397.94    105.30 o
  -3  16   7       52.21       87.91     11.95 o
  -2  16   7     1561.25     1503.76     53.81 o
  -1  16   7     1966.32     2003.78     82.47 o
   0  16   7       74.63       80.71     18.21 o
   1  16   7     2634.04     2508.73    125.31 o
   2  16   7     3463.76     3869.67    182.26 o
   3  16   7        0.17       23.60     14.36 o
   4  16   7      651.91      697.45     27.45 o
   5  16   7      190.04      197.08     18.67 o
   6  16   7      126.34       58.97     29.90 o
  -5  17   7      323.36      270.29     24.57 o
  -4  17   7      331.20      319.25     25.14 o
  -3  17   7        4.72       -7.80     13.14 o
  -2  17   7       46.81       41.07     11.51 o
  -1  17   7       29.37       20.47     20.71 o
   0  17   7     2513.17     2404.89    166.86 o
   1  17   7     3661.98     3759.45    127.44 o
   2  17   7       31.08       52.26     48.46 o
   3  17   7      355.59      380.98     51.25 o
   4  17   7      555.47      537.14     36.90 o
  -3  18   7      112.72      117.79     13.34 o
  -2  18   7      619.66      607.65     27.87 o
  -1  18   7     1185.73     1050.70     42.09 o
   0  18   7       54.38       63.59     21.00 o
   1  18   7      453.81      391.69     21.43 o
 -13   0   8      205.86      189.25     24.49 o
 -12   0   8     1392.46     1396.68     74.75 o
 -11   0   8      261.76      255.36     25.25 o
 -10   0   8     4832.29     4918.60    177.82 o
  -9   0   8     5229.43     5437.72    193.53 o
  -7   0   8     6435.21     7125.83    236.48 o
  -5   0   8    12481.92    13527.18    431.34 o
  -4   0   8    12615.98    12975.57    411.10 o
  -3   0   8        4.79       32.21     10.54 o
  -2   0   8      288.18      499.13     23.90 o
  -1   0   8      545.51      515.55     24.17 o
   0   0   8     1466.29     1392.05     52.59 o
   1   0   8     6806.16     7281.35    238.65 o
   2   0   8    18593.19    18507.04    588.19 o
   3   0   8     3078.02     2787.21     97.35 o
   4   0   8     1445.93     1370.75     52.32 o
   5   0   8     3780.60     3822.23    130.43 o
   6   0   8       10.30       28.37     15.42 o
   7   0   8     7372.60     7829.52    267.61 o
   8   0   8     6404.49     6433.00    222.88 o
   9   0   8     1219.83     1341.30     59.07 o
  10   0   8     2898.87     2944.76    115.48 o
  11   0   8       19.74       -3.77     23.30 o
  12   0   8      324.93      256.50     30.51 o
 -13   1   8      329.45      224.12     28.26 o
 -12   1   8      102.58       50.29     19.94 o
 -11   1   8     2005.26     2098.81     61.15 o
 -10   1   8      372.48      403.12     31.74 o
  -9   1   8      462.48      425.25     34.18 o
  -8   1   8      330.36      335.21     19.13 o
  -7   1   8      579.58      582.34     28.37 o
  -6   1   8      157.66      203.66     39.95 o
  -5   1   8      810.90      707.65     22.41 o
  -4   1   8      761.58      755.69     22.72 o
  -3   1   8     1601.88     1697.88     58.55 o
  -2   1   8      822.87      841.29     26.58 o
  -1   1   8     1891.50     1751.23     44.00 o
   0   1   8     2444.42     2588.65     75.93 o
   1   1   8     6009.44     5857.93    158.53 o
   2   1   8      259.48      338.07     14.58 o
   3   1   8     9719.60     9591.29    220.62 o
   4   1   8      351.27      338.66     14.93 o
   5   1   8       30.51       -1.07     21.04 o
   6   1   8      136.49      121.38     17.26 o
   7   1   8      112.50      145.96     48.92 o
   8   1   8     1373.81     1348.92     57.83 o
   9   1   8      348.95      376.70     20.24 o
  10   1   8       20.05       13.36     58.48 o
  11   1   8       12.41        4.71     19.51 o
  12   1   8      176.29      213.60     19.33 o
 -13   2   8        0.79       55.16     22.84 o
 -12   2   8       92.04      178.88     24.98 o
 -11   2   8       70.36       21.64     23.65 o
 -10   2   8     1184.28     1203.53     38.66 o
  -9   2   8     3195.29     3104.41    150.32 o
  -8   2   8       40.75       17.59     11.33 o
  -7   2   8     1476.54     1512.32     79.95 o
  -6   2   8        5.62       44.38     27.53 o
  -5   2   8     1913.21     1953.32     50.83 o
  -4   2   8     4473.87     4625.63    107.23 o
  -3   2   8     1281.83     1153.07     43.84 o
  -2   2   8      761.57      669.17     38.42 o
  -1   2   8      636.24      510.96     18.44 o
   0   2   8     1571.74     1599.22     41.49 o
   1   2   8     3250.21     3652.37     88.06 o
   2   2   8     8857.99     8985.99    209.29 o
   3   2   8     5745.91     5568.71    130.77 o
   4   2   8      277.71      177.88     67.11 o
   5   2   8     1783.93     1844.73     48.80 o
   6   2   8      433.53      371.75     17.79 o
   7   2   8     5564.15     5776.86    140.51 o
   8   2   8      767.20      625.31     44.61 o
   9   2   8       95.92      139.50     26.85 o
  10   2   8      134.36       90.24     16.53 o
  11   2   8       15.00        8.83     19.21 o
 -12   3   8      102.80       85.92     21.49 o
 -11   3   8     2410.87     2336.52    182.89 o
 -10   3   8      703.00      707.65     26.76 o
  -9   3   8     4173.27     4071.52    104.81 o
  -8   3   8     4433.77     4591.45    115.49 o
  -7   3   8       50.16       25.01     11.43 o
  -6   3   8     5625.55     5952.17    138.71 o
  -5   3   8     4516.93     4508.88    162.01 o
  -4   3   8       10.14        2.06     12.19 o
  -3   3   8     1034.91     1134.03     43.78 o
  -2   3   8     2335.27     2270.21     55.43 o
  -1   3   8      134.27      100.63      9.78 o
   0   3   8    12148.53    12322.49    279.20 o
   1   3   8    17344.32    16925.03    379.72 o
   2   3   8     2820.86     2792.65     68.09 o
   3   3   8    17118.93    17233.53    389.79 o
   4   3   8     2597.38     2576.01     65.63 o
   5   3   8     3899.12     3760.63    212.82 o
   6   3   8     2837.39     2937.12     74.20 o
   7   3   8       89.70      129.77     19.01 o
   8   3   8      686.20      697.22     25.83 o
   9   3   8     1288.88     1337.27     42.73 o
  10   3   8        4.66       65.81     22.05 o
  11   3   8      365.33      367.09     39.76 o
  12   3   8     1382.78     1193.00    220.44 o
 -12   4   8     1038.12     1173.04     64.54 o
 -11   4   8      263.54      206.70     26.09 o
 -10   4   8      535.35      496.13     22.13 o
  -9   4   8      178.45      179.08     22.72 o
  -8   4   8     1275.11     1275.94     37.80 o
  -7   4   8     3020.96     3113.67     63.28 o
  -6   4   8     2321.04     2416.82     59.32 o
  -5   4   8       12.00       23.55     23.83 o
  -4   4   8      616.10      611.37     56.98 o
  -3   4   8     1794.11     1940.11     66.73 o
  -2   4   8      681.78      659.60     27.93 o
  -1   4   8     1002.22      898.64     75.97 o
   0   4   8     1427.31     1313.32    107.14 o
   1   4   8        4.85        2.50      6.81 o
   2   4   8      968.23     1038.67     38.83 o
   3   4   8      359.75      312.24     14.39 o
   4   4   8     3086.98     3110.88     77.33 o
   5   4   8     1098.15     1213.32     34.35 o
   6   4   8      863.40      885.91     27.92 o
   7   4   8       17.65       62.21     11.72 o
   8   4   8       21.52       13.44     12.45 o
   9   4   8      794.09      706.55     54.32 o
  10   4   8      887.30      738.55     91.58 o
  11   4   8      367.16      308.35     54.81 o
  12   4   8      296.07      263.73     24.25 o
 -12   5   8      187.35      142.92     23.68 o
 -11   5   8      224.55      166.41     24.82 o
 -10   5   8       77.74      105.21     20.62 o
  -9   5   8     1338.97     1234.37     57.76 o
  -8   5   8     3797.74     3604.48     92.13 o
  -7   5   8      143.87      141.88     29.83 o
  -6   5   8       51.30       63.08      9.19 o
  -5   5   8      692.59      709.05     47.78 o
  -4   5   8       94.37       81.66      8.27 o
  -3   5   8     2028.48     2081.81     71.31 o
  -2   5   8    10495.71    10932.34    345.23 o
  -1   5   8        1.47       33.65      9.56 o
   0   5   8     3650.01     3440.95     81.89 o
   1   5   8      136.59      117.76     21.51 o
   2   5   8      635.12      722.49     30.68 o
   3   5   8     7585.09     7790.33    222.80 o
   4   5   8     1977.18     1947.26     51.63 o
   5   5   8     1376.36     1397.70     61.91 o
   6   5   8     1155.21     1251.05     84.59 o
   7   5   8      114.71      135.99     31.06 o
   8   5   8       79.87       46.49     12.56 o
   9   5   8      221.74      264.03     72.65 o
  10   5   8      451.61      450.63     60.80 o
  11   5   8      502.93      422.40     32.28 o
 -12   6   8     1321.57     1403.64     77.71 o
 -11   6   8      497.20      472.33     35.20 o
 -10   6   8     2004.17     1900.96     79.20 o
  -9   6   8     4247.18     4893.32    174.38 o
  -8   6   8     1720.25     1609.75     58.97 o
  -7   6   8    12446.12    13466.46    438.03 o
  -6   6   8      723.55      755.36     19.27 o
  -5   6   8     2090.06     2282.05     94.00 o
  -4   6   8     1527.18     1560.83     50.40 o
  -3   6   8       94.05       72.48     12.61 o
  -2   6   8     3772.88     3997.58    145.28 o
  -1   6   8     6214.07     6318.51    145.12 o
   0   6   8     2197.74     1958.79     48.05 o
   1   6   8     1983.64     2048.10     51.34 o
   2   6   8     5681.75     5750.79    133.36 o
   3   6   8     1175.00     1192.10     32.46 o
   4   6   8     7966.69     8201.43    189.87 o
   5   6   8    13302.97    14020.23    321.63 o
   6   6   8        8.03      -14.82     14.82 o
   7   6   8      744.11      800.15     27.02 o
   8   6   8       75.15       78.59     15.67 o
   9   6   8      722.06      699.76     27.18 o
  10   6   8     3245.10     3104.56    105.23 o
  11   6   8     1358.85     1193.99     67.11 o
 -12   7   8       20.90       24.90     23.63 o
 -11   7   8      269.27      252.52     29.18 o
 -10   7   8      220.23      118.54     22.79 o
  -9   7   8      213.38      181.40     23.57 o
  -8   7   8     1930.33     2005.24     79.55 o
  -7   7   8       44.36       31.42     18.44 o
  -6   7   8     1693.26     1929.45     51.08 o
  -5   7   8      638.68      622.51     42.11 o
  -4   7   8      167.44      182.71     10.23 o
  -3   7   8        3.35        2.61      6.98 o
  -2   7   8        0.50        2.56      7.23 o
  -1   7   8        8.61       44.61     24.56 o
   0   7   8      413.70      448.49     27.84 o
   1   7   8      127.78      153.12     11.04 o
   2   7   8       16.40       52.14     12.71 o
   3   7   8      339.29      331.51     22.37 o
   4   7   8     2244.49     2299.05    135.40 o
   5   7   8      174.43      172.01     12.92 o
   6   7   8     1632.01     1674.55     46.08 o
   7   7   8       83.81       44.36     46.44 o
   8   7   8       34.50       55.57     16.55 o
   9   7   8       61.78       78.07     14.03 o
  10   7   8       30.92        4.74     20.54 o
  11   7   8      309.44      280.80     29.10 o
 -10   8   8      192.29      146.28     24.66 o
  -9   8   8     1127.54     1349.40     61.29 o
  -8   8   8      190.70      223.58     23.46 o
  -7   8   8     5273.07     5507.32    143.67 o
  -6   8   8     2993.27     2943.35    105.02 o
  -5   8   8      786.54      723.03     21.21 o
  -4   8   8     2138.52     2095.93     44.29 o
  -3   8   8      533.72      427.60     14.91 o
  -2   8   8     6119.74     6340.26    144.17 o
  -1   8   8     6164.62     6739.06    213.39 o
   0   8   8      160.89      180.13      9.60 o
   1   8   8       63.69       80.90     25.85 o
   2   8   8       36.82       36.87      8.21 o
   3   8   8      225.08      197.76     16.36 o
   4   8   8     1972.97     2075.73     54.42 o
   5   8   8     4922.38     5026.70    124.02 o
   6   8   8      797.36      811.69     72.76 o
   7   8   8      709.28      712.23     56.33 o
   8   8   8      607.44      547.82     52.32 o
   9   8   8      797.94      754.49     46.20 o
  10   8   8     3299.40     3371.84    161.81 o
  11   8   8      530.39      563.59     42.75 o
 -11   9   8     2101.93     2194.71    110.35 o
 -10   9   8     1258.56     1321.28     69.74 o
  -9   9   8      653.58      593.01     34.52 o
  -8   9   8     3820.87     4055.62    149.86 o
  -7   9   8        0.18       -6.12     10.38 o
  -6   9   8     4869.78     5173.50    174.27 o
  -5   9   8     1852.10     1919.10     60.70 o
  -4   9   8       39.49       57.54     37.57 o
  -3   9   8     2364.14     2324.07     71.69 o
  -2   9   8     3401.20     3610.19     84.60 o
  -1   9   8      122.71      175.03     17.37 o
   0   9   8     7830.02     8024.64    182.85 o
   1   9   8     4166.57     4256.62    101.04 o
   2   9   8      164.35      180.49     35.98 o
   3   9   8     4613.14     4636.04    109.43 o
   4   9   8     3605.97     3833.79    198.25 o
   5   9   8     2932.38     2855.16     74.14 o
   6   9   8     3205.82     3450.46     87.65 o
   7   9   8       26.97       13.06     11.10 o
   8   9   8      578.92      616.28     37.63 o
   9   9   8     1169.19     1245.93     67.60 o
  10   9   8      119.61       59.88     24.38 o
 -10  10   8      238.78      267.74     29.04 o
  -9  10   8      372.69      411.59     31.70 o
  -8  10   8       42.32       44.20     29.60 o
  -7  10   8        0.29       17.99     11.60 o
  -6  10   8     1118.26     1161.48     65.35 o
  -5  10   8      126.70      151.43     17.45 o
  -3  10   8      536.10      461.55     17.03 o
  -2  10   8      198.35      168.17     15.36 o
  -1  10   8     1171.01     1169.80     30.49 o
   0  10   8      214.47      245.20     14.31 o
   1  10   8      552.78      548.89     40.60 o
   2  10   8     1834.08     1747.23     45.20 o
   3  10   8     1155.77     1131.75     72.48 o
   4  10   8      347.80      276.91     14.05 o
   5  10   8       97.49       99.81     21.13 o
   6  10   8     1912.57     1869.52     53.29 o
   7  10   8      118.66      143.36     18.29 o
   8  10   8       50.16        1.27     15.82 o
  10  10   8       27.75       84.13     22.87 o
 -10  11   8       41.97      -12.19     20.29 o
  -9  11   8      176.89      156.66     23.63 o
  -8  11   8       98.49       54.35     13.44 o
  -7  11   8       28.41       32.62     19.07 o
  -6  11   8     1927.55     2036.43     93.08 o
  -5  11   8     4836.89     4875.54    166.98 o
  -4  11   8      479.25      535.91     24.94 o
  -3  11   8      376.48      321.86     14.87 o
  -2  11   8      329.91      488.60     18.71 o
  -1  11   8      143.36      151.82     23.33 o
   0  11   8     7770.18     8224.52    189.33 o
   1  11   8     6509.90     6740.50    158.04 o
   2  11   8      844.96      864.62     25.83 o
   3  11   8     4082.91     4323.29    106.47 o
   4  11   8       25.20       22.12      9.51 o
   5  11   8     1022.47      925.19     41.10 o
   6  11   8     1166.35     1159.63     52.13 o
   7  11   8      246.23      286.44     24.38 o
   8  11   8      319.77      273.14     26.06 o
   9  11   8      382.20      459.33     34.76 o
  -9  12   8     1360.37     1496.95     77.54 o
  -8  12   8       80.13       85.83     20.75 o
  -7  12   8     2281.01     2507.13     96.64 o
  -6  12   8     1018.55     1061.23     33.50 o
  -5  12   8      954.17      909.82     29.22 o
  -4  12   8     4379.72     4754.00    163.05 o
  -3  12   8     1079.29     1114.90     44.38 o
  -2  12   8      237.15      307.95     17.49 o
  -1  12   8      738.09      710.49     18.14 o
   0  12   8       70.64      113.64     13.89 o
   1  12   8     4041.87     4330.90    140.81 o
   2  12   8     7468.16     7896.10    186.99 o
   3  12   8      650.54      692.50     30.40 o
   4  12   8     2510.47     2488.19     92.23 o
   5  12   8     1273.83     1210.81     52.16 o
   6  12   8      202.62      149.42     17.94 o
   7  12   8     1526.80     1454.66     74.54 o
   8  12   8     1559.42     1765.29     89.00 o
   9  12   8      134.50      153.33     20.13 o
  -9  13   8       50.33       74.29     22.16 o
  -8  13   8      469.54      518.37     36.44 o
  -7  13   8       14.72       -2.79     20.43 o
  -6  13   8      342.09      411.91     27.18 o
  -5  13   8       16.93       35.89     14.92 o
  -4  13   8      148.55      213.94     19.35 o
  -3  13   8       20.17       26.13      9.68 o
  -2  13   8      396.06      431.99     24.28 o
  -1  13   8       25.90       61.41     26.39 o
   0  13   8       92.07      112.71      8.33 o
   1  13   8      118.20       80.76     18.80 o
   2  13   8      414.66      426.11     21.11 o
   4  13   8      471.55      437.76     23.84 o
   6  13   8      152.96      207.87     20.16 o
   8  13   8       39.70       53.67     19.81 o
  -8  14   8       11.38      -19.35     19.35 o
  -7  14   8     1071.41     1137.66     62.34 o
  -6  14   8      466.66      431.49     47.71 o
  -5  14   8      785.65      821.06     45.76 o
  -4  14   8     4183.76     4193.53    149.15 o
  -3  14   8      633.87      703.42     88.54 o
  -2  14   8      249.16      259.97     21.51 o
  -1  14   8      392.13      367.86     22.43 o
   0  14   8       90.59      104.13     22.65 o
   1  14   8     2908.18     3138.33     68.37 o
   2  14   8     4989.50     5548.21    137.64 o
   4  14   8      573.23      620.13     32.73 o
   5  14   8      509.37      476.04     29.56 o
   7  14   8     1952.64     1924.74     96.48 o
  -7  15   8      478.90      406.67     44.79 o
  -6  15   8      971.69     1129.20     59.88 o
  -5  15   8     1287.50     1390.67     50.40 o
  -4  15   8      793.69      762.62     43.65 o
  -3  15   8     2851.47     3007.76     96.99 o
  -2  15   8      784.52      760.54     50.00 o
  -1  15   8       82.30      120.24     12.40 o
   0  15   8      430.99      460.75     34.40 o
   1  15   8      604.99      618.91     32.08 o
   2  15   8      741.93      865.55     31.56 o
   3  15   8     4761.07     4820.59    128.93 o
   4  15   8     2855.04     3015.10    137.58 o
   5  15   8       12.38        9.18     12.57 o
   6  15   8      680.41      596.28     27.55 o
  -6  16   8      169.34      109.89     20.29 o
  -5  16   8       23.70       30.78     15.85 o
  -4  16   8       20.65       23.52     43.65 o
  -3  16   8       29.64       48.47     36.27 o
  -2  16   8      403.86      463.80     30.94 o
  -1  16   8      161.50      161.75     13.19 o
   0  16   8       68.93       71.69     15.09 o
   1  16   8       34.59       54.55     26.53 o
   2  16   8      135.12      124.59     40.19 o
   3  16   8      211.68      183.21     23.68 o
   4  16   8       44.77       55.97     13.71 o
   5  16   8       15.51       54.43     10.67 o
  -4  17   8       20.89       25.64     23.82 o
  -3  17   8     1825.65     1986.48    139.77 o
  -2  17   8     1949.51     1951.68     97.95 o
   0  17   8     2035.12     2250.47    111.95 o
   1  17   8      594.19      610.90     28.21 o
   2  17   8      397.54      421.80     28.37 o
   3  17   8     1279.91     1162.59     46.78 o
 -12   1   9       12.81       68.44     19.97 o
 -11   1   9     1513.49     1490.75     90.49 o
 -10   1   9     1945.23     2124.70     82.70 o
  -9   1   9       80.21      110.34     34.67 o
  -8   1   9     6857.68     6956.09    211.66 o
  -7   1   9     3574.72     3506.41     87.68 o
  -6   1   9     4732.37     4718.86    177.06 o
  -5   1   9    10310.51    10654.21    245.11 o
  -4   1   9       19.42       10.07     28.60 o
  -2   1   9     1386.10     1457.56     48.38 o
  -1   1   9     1282.93     1250.65     32.65 o
   0   1   9     3590.43     4019.91     95.76 o
   1   1   9     6928.76     6744.38    156.35 o
   2   1   9       45.17       81.39     29.87 o
   3   1   9     3289.16     3131.54     77.87 o
   4   1   9     3499.83     3572.79     94.71 o
   5   1   9       25.56        9.95     10.93 o
   6   1   9     8187.74     8406.26    198.69 o
   7   1   9     3667.08     3814.73     99.05 o
   8   1   9     1182.01     1134.40     37.36 o
   9   1   9     2611.37     2901.67     82.86 o
  10   1   9       33.22       39.47     28.11 o
  11   1   9     1009.62     1042.85     53.92 o
 -12   2   9      687.69      603.77     42.65 o
 -11   2   9        0.63       37.71     28.46 o
 -10   2   9     1811.25     1808.99     53.32 o
  -9   2   9     2400.04     2273.89     62.94 o
  -8   2   9     1227.51     1281.77     38.38 o
  -7   2   9     2778.95     2838.39     72.07 o
  -6   2   9     4022.48     3993.01     97.26 o
  -5   2   9     3745.32     3987.86    112.26 o
  -4   2   9    12297.96    12331.11    278.53 o
  -3   2   9     2091.71     2108.17     73.07 o
  -2   2   9      652.80      611.06     19.31 o
  -1   2   9     2952.03     3027.07     73.37 o
   0   2   9     2253.46     2430.85     76.81 o
   1   2   9     1878.68     1951.56     49.74 o
   2   2   9     9057.38     9096.57    208.69 o
   3   2   9      868.34      884.17     35.02 o
   4   2   9      932.53      867.44     26.67 o
   5   2   9     2793.89     2846.49    104.58 o
   6   2   9      640.06      610.46     34.14 o
   7   2   9     3945.23     4189.40    106.20 o
   8   2   9     2145.62     2460.17     96.21 o
   9   2   9      620.20      543.42     32.12 o
  10   2   9      675.54      664.89     31.47 o
  11   2   9      511.14      482.93     80.17 o
 -12   3   9      307.83      323.04     29.67 o
 -11   3   9      116.95      220.98     25.09 o
 -10   3   9       29.68       -0.76     28.96 o
  -9   3   9      348.80      375.10     19.13 o
  -8   3   9     2250.98     2172.60     58.80 o
  -7   3   9       64.10       51.05     14.47 o
  -6   3   9      552.51      518.90     41.77 o
  -5   3   9       96.35       54.32     13.90 o
  -4   3   9        2.40        7.13     12.06 o
  -3   3   9      658.14      643.87     28.23 o
  -2   3   9      835.24      955.86     26.54 o
  -1   3   9      409.91      373.97     13.98 o
   0   3   9       91.95       87.53      9.48 o
   1   3   9      913.34      800.79     59.36 o
   2   3   9      690.71      667.15     24.86 o
   3   3   9       92.50       82.84     26.55 o
   4   3   9     1638.13     1567.61     41.96 o
   5   3   9      375.00      392.32     26.57 o
   6   3   9      241.23      229.03     24.97 o
   8   3   9       14.59       -3.41     16.77 o
   9   3   9       20.97       25.51     14.56 o
  10   3   9        1.96      -14.23     14.23 o
  11   3   9      274.40      206.94     52.82 o
 -12   4   9      610.25      544.40     38.50 o
 -11   4   9        0.26      -19.10     19.10 o
 -10   4   9     1267.01     1325.10     61.56 o
  -9   4   9     2519.62     2613.06     72.13 o
  -8   4   9        3.21      -15.74     15.74 o
  -7   4   9     5135.44     5169.21    127.19 o
  -6   4   9     6697.97     6800.10    229.11 o
  -5   4   9      528.04      429.57     16.90 o
  -4   4   9     2911.71     2917.76     70.81 o
  -3   4   9     3232.04     3280.97    108.67 o
  -2   4   9     3062.06     2903.52     69.94 o
  -1   4   9    10323.12    10272.83    231.57 o
   0   4   9     1293.38     1377.16     71.68 o
   1   4   9     4980.10     5177.97    120.86 o
   2   4   9    12634.53    12867.01    291.98 o
   3   4   9      348.53      366.82     39.19 o
   4   4   9     4256.64     4451.04    113.34 o
   5   4   9     5248.59     5517.18    131.44 o
   6   4   9      155.49      186.25     39.60 o
   7   4   9     1764.94     1628.97    115.80 o
   8   4   9     1025.47     1102.79     35.43 o
   9   4   9      607.46      605.32     70.53 o
  10   4   9      370.44      397.89     35.63 o
  11   4   9      744.57      627.11    106.70 o
 -11   5   9      559.35      557.90     37.34 o
 -10   5   9      506.61      480.16     33.05 o
  -9   5   9      429.85      368.81     28.21 o
  -8   5   9     6244.93     6365.06    158.34 o
  -7   5   9     2513.27     2599.22    135.43 o
  -6   5   9     2428.09     2392.74     88.19 o
  -5   5   9     3608.58     3393.42     87.73 o
  -4   5   9       77.86       59.87     12.79 o
  -3   5   9     3714.99     3804.84    125.69 o
  -2   5   9     1544.05     1662.32     42.59 o
  -1   5   9       14.76       -8.97      8.97 o
   0   5   9      596.81      622.99     28.44 o
   1   5   9      444.08      529.25     18.35 o
   2   5   9       78.98       95.87     28.48 o
   3   5   9     4418.98     4605.33    108.34 o
   4   5   9     8431.70     8880.57    207.01 o
   5   5   9      255.28      254.24     51.60 o
   6   5   9     3695.61     3639.03     92.81 o
   7   5   9     1273.80     1398.74     70.91 o
   8   5   9     2375.97     2450.65    133.53 o
   9   5   9     1723.17     1831.87     56.30 o
  10   5   9      140.55      161.72     22.08 o
  11   5   9      248.08      205.14     39.15 o
 -11   6   9       72.83       72.34     22.54 o
 -10   6   9      791.44      856.31     50.50 o
  -9   6   9      391.15      412.27     31.92 o
  -8   6   9      209.51      276.98     24.66 o
  -7   6   9      119.00      116.31     49.38 o
  -6   6   9      698.39      695.65     28.95 o
  -5   6   9      182.18      171.66     11.29 o
  -4   6   9      517.03      497.65     33.00 o
  -3   6   9     2913.55     2799.70     96.75 o
  -2   6   9      105.29      101.35     10.36 o
  -1   6   9     1321.47     1536.73     39.40 o
   0   6   9      201.78      188.24     10.26 o
   1   6   9     1814.54     1871.53     47.47 o
   2   6   9      833.65      852.48     24.88 o
   3   6   9       65.12       49.30     23.91 o
   4   6   9      676.49      662.12     30.93 o
   5   6   9        2.11       71.37     16.69 o
   6   6   9      920.96      903.62     29.84 o
   7   6   9       56.31       66.07     12.64 o
   8   6   9        8.02      -12.70     12.70 o
   9   6   9      144.59      183.00     44.34 o
  11   6   9      214.84      180.69     26.85 o
 -11   7   9     1111.76     1071.68     61.75 o
 -10   7   9     2104.76     2345.90    114.15 o
  -9   7   9      368.24      358.29     29.72 o
  -8   7   9     7038.67     7429.58    256.15 o
  -7   7   9      736.49      673.59     35.68 o
  -6   7   9     4406.99     4815.80    120.84 o
  -5   7   9     4674.52     4375.55    129.37 o
  -4   7   9       83.03       75.91      8.46 o
  -3   7   9     5596.78     5773.39    142.43 o
  -2   7   9     3926.83     3894.99     91.33 o
  -1   7   9      418.26      355.40     53.27 o
   0   7   9     1100.53     1162.10     41.32 o
   1   7   9     4136.91     4511.56    105.61 o
   2   7   9     2291.11     2160.34     53.52 o
   3   7   9     3912.41     3964.12     96.10 o
   4   7   9     6504.17     6732.42    160.56 o
   5   7   9      470.07      417.64     28.92 o
   6   7   9     7599.32     7675.91    189.02 o
   7   7   9      822.20      849.39     29.56 o
   8   7   9      850.86      784.30    107.17 o
   9   7   9     2976.25     3198.53    108.37 o
 -11   8   9      143.85      151.43     24.41 o
 -10   8   9      119.10      110.14     23.95 o
  -9   8   9     3046.78     3432.54    158.85 o
  -8   8   9       92.99       49.56     19.07 o
  -7   8   9     3140.14     3136.13    115.31 o
  -6   8   9     1188.54     1028.55     31.39 o
  -5   8   9       61.13       98.79     51.86 o
  -4   8   9     1165.48     1110.27     32.19 o
  -3   8   9      487.44      436.47     16.21 o
  -2   8   9     3433.88     3424.34     82.02 o
  -1   8   9     4422.99     4504.38    105.93 o
   0   8   9       94.15       51.66      9.65 o
   1   8   9       10.46        2.80      9.44 o
   2   8   9      313.58      354.90     20.73 o
   3   8   9     1361.15     1492.04     40.44 o
   4   8   9     2891.88     2955.56     74.96 o
   5   8   9     4761.95     4780.90    120.01 o
   6   8   9      294.91      260.97     89.06 o
   7   8   9      417.04      420.26     48.12 o
   8   8   9      219.95      217.46     21.97 o
   9   8   9        2.21       -2.19     22.38 o
  10   8   9      693.51      611.81     47.47 o
 -10   9   9      134.75      133.79     23.95 o
  -9   9   9      109.97      158.72     23.84 o
  -8   9   9      219.68      223.53     24.03 o
  -6   9   9      296.53      284.38     41.77 o
  -5   9   9      555.27      635.28     32.87 o
  -4   9   9       21.83        8.15      9.70 o
  -3   9   9      226.21      221.74     18.75 o
  -2   9   9        1.53      -13.89     21.84 o
  -1   9   9       70.74       33.03      8.17 o
   0   9   9      773.97      773.30     23.35 o
   1   9   9      988.30      948.05     30.49 o
   2   9   9      262.44      256.82     13.34 o
   3   9   9      750.89      784.72     23.97 o
   4   9   9      549.10      547.65     21.11 o
   5   9   9        5.99       31.71     20.82 o
   6   9   9      459.09      458.06     34.61 o
   7   9   9      300.10      238.90     15.58 o
   8   9   9      701.15      634.52     41.02 o
   9   9   9      814.94      733.25     47.82 o
  10   9   9        2.12       75.67     24.38 o
 -10  10   9      408.29      449.47     34.30 o
  -9  10   9     1460.58     1486.90     78.28 o
  -8  10   9       16.85       28.04     16.93 o
  -7  10   9     4350.65     4551.36    177.63 o
  -6  10   9     4252.91     4327.59    108.25 o
  -5  10   9      118.82      147.15     18.37 o
  -4  10   9     2538.40     2676.36     98.68 o
  -3  10   9      545.00      476.10     25.22 o
  -2  10   9     1815.98     2029.94     51.83 o
  -1  10   9     6388.57     6690.59    157.47 o
   0  10   9     2151.75     2568.92     79.60 o
   1  10   9       43.54       39.45     15.69 o
   2  10   9     5980.02     6004.74    145.23 o
   3  10   9      312.14      268.53     54.11 o
   4  10   9     3902.63     4107.58    102.74 o
   5  10   9     3082.67     3245.70    146.34 o
   6  10   9       52.56       -5.01     15.63 o
   7  10   9     1111.45     1054.56     58.66 o
   8  10   9      922.71     1087.48     62.10 o
   9  10   9       36.88       -4.44     18.07 o
  -8  11   9     1592.58     1776.86     87.95 o
  -7  11   9      249.82      197.46     23.36 o
  -6  11   9      443.74      398.45     32.39 o
  -5  11   9     1115.34     1048.08     32.59 o
  -4  11   9      248.87      210.65     15.40 o
  -3  11   9      948.83      860.21     28.25 o
  -2  11   9      728.81      678.79     32.03 o
  -1  11   9       79.10       49.39      7.77 o
   0  11   9     2201.39     2185.60     54.84 o
   1  11   9     1663.76     1773.79     47.34 o
   2  11   9      292.21      354.48     14.19 o
   3  11   9      411.05      444.76     17.10 o
   4  11   9      248.15      239.28     40.52 o
   5  11   9      465.08      431.37     25.90 o
   6  11   9      836.25      833.20     42.48 o
   7  11   9      301.10      285.71     28.10 o
   8  11   9        4.08      -18.40     18.40 o
  -9  12   9       33.24        5.91     19.24 o
  -8  12   9      362.16      448.84     34.06 o
  -7  12   9      334.59      278.34     29.86 o
  -6  12   9      635.39      527.52     35.03 o
  -5  12   9      370.06      384.27     35.28 o
  -3  12   9      264.59      253.76     21.43 o
  -2  12   9       28.98       88.17     20.16 o
  -1  12   9     2677.23     2527.71     65.19 o
   0  12   9     2208.08     2179.14     55.54 o
   1  12   9     1252.05     1312.90     47.58 o
   2  12   9      766.83      795.66     24.80 o
   3  12   9      973.92     1055.45     42.86 o
   4  12   9     1630.70     1553.47     60.83 o
   5  12   9      399.90      397.74     25.58 o
   6  12   9      264.09      245.18     22.00 o
   7  12   9        4.32       54.05     16.74 o
   8  12   9       30.53       26.09     18.45 o
  -8  13   9     2234.75     2088.01    104.53 o
  -7  13   9     1638.84     1526.49     82.01 o
  -6  13   9      764.15      719.81     45.27 o
  -5  13   9     3925.61     3970.58    144.79 o
  -4  13   9       14.97       15.90     15.90 o
  -3  13   9     1269.46     1157.40     61.46 o
  -2  13   9     1111.01     1010.55    106.52 o
  -1  13   9       72.90       87.11      9.76 o
   0  13   9     1762.30     1796.08     48.99 o
   1  13   9     2469.16     2367.80     62.04 o
   2  13   9      719.56      672.29     29.34 o
   3  13   9     4911.06     5191.68    177.85 o
   4  13   9     1269.46     1304.48     63.24 o
   6  13   9     1699.23     1534.72     79.77 o
   7  13   9      865.20      865.55     52.10 o
  -7  14   9      783.82      708.03     46.20 o
  -6  14   9      384.11      242.33     24.03 o
  -5  14   9     1041.30     1044.32     56.08 o
  -4  14   9     2166.69     2101.06     70.64 o
  -3  14   9       48.79       54.43     17.42 o
  -2  14   9        5.69       85.24     16.20 o
  -1  14   9      433.45      533.95     23.67 o
   1  14   9       91.72       75.79      8.64 o
   2  14   9     1243.30     1277.08     79.79 o
   3  14   9     1296.74     1289.33     62.83 o
   5  14   9      486.58      488.48     32.21 o
   6  14   9      339.19      310.55     25.04 o
  -6  15   9      360.54      281.83     26.31 o
  -5  15   9      593.44      519.94     33.35 o
  -4  15   9        5.85        5.89     32.85 o
  -3  15   9      654.13      795.67     43.97 o
  -2  15   9      462.15      357.49     51.18 o
   0  15   9      926.99     1037.68     41.82 o
   1  15   9      380.50      293.07     36.25 o
   2  15   9       39.70       30.80     47.56 o
   4  15   9      126.66      121.41     15.17 o
   5  15   9       94.24      120.19     16.20 o
  -4  16   9     2907.67     2732.69    132.60 o
  -3  16   9      920.46      810.52     46.60 o
  -2  16   9       83.39      114.30     23.80 o
  -1  16   9     1060.50     1124.46     65.11 o
   0  16   9      263.85      206.72     45.80 o
   1  16   9     1164.55     1127.64     44.85 o
   2  16   9     3413.14     3472.29    121.97 o
   3  16   9      671.63      719.30     33.47 o
   4  16   9      116.96      117.40     12.51 o
  -2  17   9      115.86      138.30     30.03 o
  -1  17   9       93.18       85.18     16.62 o
   0  17   9      160.78      116.80     17.86 o
   1  17   9      592.05      581.38     26.36 o
 -12   0  10     1042.29      927.43     58.71 o
 -11   0  10        9.65       41.91     18.13 o
 -10   0  10     1225.71     1225.80     58.09 o
  -9   0  10     3339.42     3578.98    129.92 o
  -8   0  10     1960.80     2121.29     81.20 o
  -7   0  10     1146.50     1238.61     50.72 o
  -6   0  10     3539.54     3624.66    132.06 o
  -4   0  10    17857.73    18813.63    600.71 o
  -2   0  10      120.06       95.75     14.20 o
  -1   0  10      674.77      607.56     27.20 o
   0   0  10      504.37      572.31     28.07 o
   1   0  10     1426.15     1494.30     56.22 o
   2   0  10     8460.45     8434.18    275.17 o
   3   0  10     6541.26     6596.76    221.14 o
   4   0  10        0.99       54.38     14.44 o
   5   0  10     4605.32     4547.92    155.52 o
   6   0  10     2770.44     2948.23    107.83 o
   7   0  10     4975.40     4785.97    169.69 o
   8   0  10     3784.11     3855.96    150.51 o
   9   0  10      129.66       40.26     19.35 o
  10   0  10      931.78      727.80     49.61 o
  11   0  10      351.97      299.36     30.51 o
 -12   1  10      115.15       88.65     21.08 o
 -11   1  10       67.83       -0.48     12.48 o
 -10   1  10       74.64      120.25     28.80 o
  -9   1  10        3.92       12.98     14.52 o
  -8   1  10      257.95      246.02     20.65 o
  -7   1  10     1893.56     1846.47     49.86 o
  -6   1  10       59.04        7.37     16.91 o
  -5   1  10     3036.96     3076.20     77.03 o
  -4   1  10       90.15       16.79     13.45 o
  -3   1  10     1730.82     1877.76     66.90 o
  -2   1  10     3507.02     3415.80     82.46 o
  -1   1  10     1889.48     1819.55     46.40 o
   0   1  10      734.44      703.93     66.67 o
   1   1  10      470.11      443.73     70.53 o
   2   1  10     2958.25     2856.39     90.03 o
   3   1  10      202.79      252.34     62.80 o
   4   1  10      565.47      599.48     21.50 o
   5   1  10      379.79      407.67     20.62 o
   6   1  10      236.36      193.56     15.25 o
   7   1  10      612.36      679.47     63.54 o
   8   1  10       71.46       17.24     15.06 o
   9   1  10      775.22      648.53     28.30 o
  10   1  10       72.14       94.21     15.40 o
  11   1  10        0.55        3.26     44.35 o
 -11   2  10        1.19       28.75     22.19 o
 -10   2  10      623.24      699.34     29.27 o
  -9   2  10     2010.50     2024.65     57.95 o
  -8   2  10      107.34      119.11     27.69 o
  -7   2  10      891.08      920.63     40.80 o
  -6   2  10     1908.57     1827.99     50.61 o
  -5   2  10       46.43       44.30     42.77 o
  -4   2  10     3439.62     3365.59     81.55 o
  -3   2  10     1480.17     1496.46     39.21 o
  -2   2  10        4.33       55.12      9.39 o
  -1   2  10        5.83       -6.48     11.11 o
   0   2  10      187.07      181.78     34.11 o
   1   2  10     1899.08     1928.49     90.68 o
   2   2  10     2064.16     2104.28     63.86 o
   3   2  10     2812.98     2834.90     73.02 o
   4   2  10      312.12      312.33     15.12 o
   5   2  10     1562.54     1492.05    118.55 o
   6   2  10      163.50      188.82     64.31 o
   7   2  10      760.26      696.41     67.87 o
   8   2  10     2767.04     2882.81     79.67 o
   9   2  10       39.65       57.94     20.33 o
  10   2  10      382.81      398.38     54.65 o
  11   2  10       50.89       54.46     23.92 o
 -11   3  10      567.66      581.31     41.02 o
 -10   3  10      127.05      170.91     22.08 o
  -9   3  10       11.59       25.70     17.52 o
  -8   3  10     2245.55     2415.88     65.24 o
  -7   3  10     2623.88     2798.44     73.02 o
  -6   3  10      301.97      376.61     25.93 o
  -5   3  10    13912.96    14141.10    325.23 o
  -4   3  10     5792.15     5761.00    135.51 o
  -3   3  10     1179.71     1304.37     35.19 o
  -2   3  10     3691.25     3717.79     88.08 o
  -1   3  10       40.70       97.27     25.89 o
   0   3  10    10944.48    11165.21    254.20 o
   1   3  10     4399.99     4479.83    106.15 o
   2   3  10       16.72        5.74     11.26 o
   3   3  10     3949.67     3972.52     96.79 o
   4   3  10     2764.76     2693.88     68.45 o
   5   3  10        4.14       -1.49     27.23 o
   6   3  10     2310.67     2183.59     71.64 o
   7   3  10     1730.68     1775.09     53.94 o
   8   3  10        0.36        0.77     18.33 o
   9   3  10      783.00      758.63     33.84 o
  10   3  10      752.98      693.93     51.56 o
 -11   4  10      137.54      147.20     23.76 o
 -10   4  10       66.04       59.04     19.59 o
  -9   4  10        2.58      -16.09     16.09 o
  -8   4  10       59.18       25.61     35.47 o
  -7   4  10      831.37      744.89    120.87 o
  -6   4  10     3399.51     3518.09     89.24 o
  -5   4  10       56.10       13.28     16.96 o
  -4   4  10      123.73      156.12     24.66 o
  -3   4  10      222.87      209.55     11.86 o
  -2   4  10      125.18       77.26     24.32 o
  -1   4  10     1787.52     1945.05     49.40 o
   0   4  10     1732.16     1615.06     41.86 o
   1   4  10      914.20      996.70     28.26 o
   2   4  10      976.03      909.58     27.14 o
   3   4  10       47.23       27.17     25.55 o
   4   4  10       63.00       59.99     15.99 o
   5   4  10     1797.46     1799.44     48.85 o
   6   4  10      596.47      588.40     58.94 o
   7   4  10        5.94       46.06     30.28 o
   8   4  10       82.81      114.43     15.71 o
   9   4  10      164.84      198.78     52.44 o
  10   4  10      124.70      120.06     18.11 o
 -11   5  10      235.83      182.51     26.88 o
 -10   5  10      326.31      242.68     27.04 o
  -9   5  10       45.55      -15.77     15.77 o
  -8   5  10      779.21      763.43     37.96 o
  -7   5  10       67.06       70.55     15.97 o
  -6   5  10      111.01       64.92     18.78 o
  -5   5  10     1014.95      944.36     29.18 o
  -4   5  10     3151.91     3228.28     79.62 o
  -3   5  10      299.12      365.64     22.60 o
  -2   5  10     4297.94     4452.42    104.57 o
  -1   5  10      231.57      242.43     31.97 o
   0   5  10     3780.93     3789.33     90.68 o
   1   5  10     2728.99     2481.10     74.54 o
   2   5  10       61.84       77.51     12.61 o
   3   5  10     2321.44     2465.80     61.98 o
   4   5  10     1889.25     1912.45     51.97 o
   5   5  10      892.19      899.94     33.85 o
   6   5  10      367.89      294.99     28.23 o
   7   5  10      132.78      199.32     53.39 o
   8   5  10      262.47      257.46     17.20 o
   9   5  10      330.16      319.04     20.99 o
  10   5  10      244.37      197.88     17.57 o
 -11   6  10      499.84      538.96     42.21 o
 -10   6  10        7.66       17.39     19.56 o
  -9   6  10     1042.24     1184.91     55.43 o
  -7   6  10     5549.31     5625.94    197.46 o
  -6   6  10    12705.53    13126.93    385.22 o
  -5   6  10     3131.00     3184.63    199.63 o
  -4   6  10     3972.72     4116.23    100.97 o
  -3   6  10     2103.52     2266.16     81.88 o
  -2   6  10     3326.29     3494.15    114.58 o
  -1   6  10     7861.70     8112.27    185.93 o
   0   6  10      458.85      455.99     28.46 o
   1   6  10      121.83      115.66     19.10 o
   2   6  10      689.78      645.32     21.72 o
   3   6  10     1822.15     1918.18     50.19 o
   4   6  10     1840.49     1824.23     48.89 o
   5   6  10     7946.34     8093.29    195.46 o
   6   6  10     1521.49     1626.35     98.39 o
   7   6  10      213.53      216.53     19.22 o
   8   6  10     1278.67     1237.03     44.39 o
   9   6  10       78.75      128.27     27.43 o
  10   6  10     2683.20     2597.21     93.19 o
 -10   7  10      119.47      155.90     23.60 o
  -9   7  10       45.58        6.48     16.69 o
  -8   7  10      494.39      585.56     33.30 o
  -7   7  10      720.98      677.33     36.60 o
  -6   7  10       81.63       82.89     14.16 o
  -5   7  10      636.85      679.49     24.56 o
  -4   7  10      143.14       80.35      9.30 o
  -3   7  10      191.39      278.56     20.37 o
  -2   7  10      167.86      256.35     48.84 o
  -1   7  10      172.28      142.25     10.62 o
   0   7  10        0.26       21.38     13.30 o
   1   7  10      237.98      199.07     16.99 o
   2   7  10        6.42        1.62     16.26 o
   3   7  10      530.46      508.42     19.31 o
   4   7  10     2313.68     2378.49    119.93 o
   5   7  10      326.91      291.74     47.75 o
   6   7  10      211.11      184.13     32.53 o
   7   7  10       34.67       32.64     12.52 o
   8   7  10       44.72        7.81     13.68 o
   9   7  10      377.69      362.10     90.86 o
  10   7  10       11.56        5.36     24.28 o
 -10   8  10       17.13       29.80     21.11 o
  -9   8  10      579.05      520.07     37.09 o
  -8   8  10        0.36       85.18     19.37 o
  -7   8  10     2501.53     2550.00    102.58 o
  -6   8  10     2676.74     2952.62    109.38 o
  -5   8  10        3.46        2.76     16.26 o
  -4   8  10     1486.71     1531.09     60.56 o
  -3   8  10      663.50      575.05     60.61 o
  -2   8  10     1037.51     1041.12     49.60 o
  -1   8  10     1957.95     2169.28    103.58 o
   0   8  10     1010.81      984.03     47.56 o
   1   8  10       82.60       73.73      9.66 o
   2   8  10     1177.41     1178.27     43.08 o
   3   8  10     1166.87     1228.80     50.96 o
   4   8  10      584.82      560.20     21.27 o
   5   8  10     3185.86     3133.57    106.24 o
   6   8  10      371.45      387.73     49.61 o
   7   8  10      724.36      735.74     92.95 o
   8   8  10     1389.23     1343.71     75.84 o
   9   8  10      182.55      125.53     25.50 o
 -10   9  10      336.02      437.46     37.90 o
  -8   9  10     1696.71     1715.17     86.35 o
  -7   9  10     1849.13     1716.58     49.48 o
  -6   9  10        1.34      -16.53     17.77 o
  -5   9  10     4703.85     5192.65    128.02 o
  -4   9  10     1614.29     1504.21     59.58 o
  -3   9  10     4187.84     4459.65    154.30 o
  -2   9  10     6661.01     7034.61    164.98 o
  -1   9  10       71.54      115.03     25.66 o
   0   9  10     2100.46     2381.15     64.67 o
   1   9  10     1377.78     1350.90     37.36 o
   2   9  10       10.72       13.33     12.71 o
   3   9  10     3148.73     3146.10     81.98 o
   4   9  10     4262.11     4344.46    108.94 o
   5   9  10       99.24      112.36     54.09 o
   6   9  10      875.77      800.46     29.26 o
   7   9  10      507.16      456.13     93.81 o
   8   9  10       90.96       58.14     20.75 o
   9   9  10     2412.61     2243.64    118.10 o
  -9  10  10      106.98      156.93     21.65 o
  -8  10  10       17.29       49.50     19.37 o
  -7  10  10        3.27      -19.91     19.91 o
  -6  10  10      130.63      210.29     14.46 o
  -5  10  10      196.68      142.62     29.52 o
  -4  10  10      474.75      518.31     31.02 o
  -3  10  10     2189.12     2292.14     87.16 o
  -2  10  10       51.58      109.43     16.31 o
  -1  10  10      268.75      300.60     14.00 o
   0  10  10      290.96      367.53     21.78 o
   1  10  10       44.79       44.30     35.48 o
   2  10  10       61.56       73.63      9.47 o
   3  10  10      267.34      274.36     25.35 o
   4  10  10       22.25       59.86     17.45 o
   5  10  10       29.99       23.00     15.85 o
   6  10  10      247.75      222.52     22.49 o
   7  10  10       38.15      110.79     19.78 o
   8  10  10      330.52      308.44     29.37 o
  -9  11  10      300.29      395.76     34.98 o
  -8  11  10      879.04      692.09     43.81 o
  -7  11  10     1705.48     1667.17     59.59 o
  -6  11  10       60.41       15.14     30.20 o
  -5  11  10     3328.40     3252.59     87.81 o
  -4  11  10      753.30      720.57     36.25 o
  -3  11  10      678.68      597.43     31.97 o
  -2  11  10     2322.60     2463.86     91.20 o
  -1  11  10      376.14      502.49     29.26 o
   0  11  10     1371.23     1320.68     49.47 o
   1  11  10     1598.48     1661.78     68.90 o
   2  11  10     1086.56     1054.31     79.82 o
   3  11  10     2415.98     2583.97     70.16 o
   5  11  10      172.73      175.19     18.97 o
   6  11  10      408.99      344.88     26.34 o
   7  11  10      471.09      426.19     31.54 o
   8  11  10      174.44      162.70     22.81 o
  -8  12  10      536.30      553.67     38.91 o
  -7  12  10      555.55      487.32     35.98 o
  -6  12  10     1720.93     1804.83     89.44 o
  -5  12  10       63.13       74.24     19.86 o
  -4  12  10     3600.49     3780.35     98.85 o
  -3  12  10     3444.20     3654.97    119.93 o
  -2  12  10       79.46       73.61     30.64 o
  -1  12  10      834.27      988.21     93.03 o
   0  12  10       55.03       51.98      8.64 o
   1  12  10     2155.25     2267.68     80.52 o
   2  12  10     4833.86     5136.95    174.51 o
   3  12  10     2151.73     2198.26     82.58 o
   5  12  10     1456.63     1412.09     69.36 o
   6  12  10      567.56      647.44     39.58 o
   7  12  10      647.85      550.04     38.28 o
  -7  13  10       69.02       87.60     19.37 o
  -6  13  10       39.28       37.58     13.13 o
  -5  13  10     1081.21     1168.60     62.29 o
  -4  13  10      294.05      322.26     17.89 o
  -2  13  10      312.31      265.22     28.27 o
  -1  13  10      859.64      955.35     52.18 o
   0  13  10       96.27       94.09     16.11 o
   1  13  10        0.65       -3.06     12.54 o
   2  13  10      492.40      396.42     24.82 o
   3  13  10      521.86      583.93     33.33 o
   6  13  10      226.46      172.62     21.24 o
  -6  14  10     1387.76     1474.76     77.33 o
  -5  14  10      109.65      137.34     19.59 o
  -4  14  10     1337.09     1116.47     58.88 o
  -3  14  10      533.38      621.92     69.23 o
  -2  14  10       33.27       35.18     11.43 o
  -1  14  10      999.25      855.12     47.71 o
   0  14  10      581.04      582.18     20.30 o
   1  14  10      265.74      272.03     40.56 o
   2  14  10     1624.60     1872.83     87.22 o
   3  14  10      626.83      580.36     33.05 o
   4  14  10      125.97      129.81     15.28 o
   5  14  10     2424.92     2296.80    112.47 o
  -5  15  10     4121.12     4174.62    139.84 o
  -4  15  10      478.90      541.61     36.79 o
  -3  15  10      304.12      318.22     71.11 o
  -2  15  10      479.57      504.58     24.85 o
  -1  15  10       18.02       13.71     14.01 o
   0  15  10      812.37      873.66     38.22 o
   1  15  10      797.80      782.18     44.84 o
   3  15  10      414.05      332.61     22.89 o
   4  15  10     1474.80     1388.66     73.37 o
  -1  16  10      121.18       64.46     19.32 o
   0  16  10       79.01      106.19     27.72 o
   1  16  10      181.82      220.77     23.29 o
 -11   1  11     1644.20     1478.80     81.26 o
 -10   1  11     1336.81     1268.42     48.98 o
  -9   1  11      304.23      321.62     17.55 o
  -8   1  11      168.51      243.14     16.41 o
  -7   1  11     1057.97      947.51     35.56 o
  -6   1  11     1064.24      946.21     30.16 o
  -5   1  11     7955.20     8188.36    194.60 o
  -4   1  11     4169.00     4174.48    101.87 o
  -2   1  11     5735.11     5810.13    134.06 o
  -1   1  11     1339.18     1366.51     98.42 o
   0   1  11     2813.64     2899.50    175.48 o
   1   1  11     5638.97     5803.44    136.30 o
   2   1  11     1332.70     1351.71     38.30 o
   3   1  11      208.90      233.52     32.28 o
   4   1  11     2210.37     2125.17     56.96 o
   5   1  11       91.63      100.55     21.69 o
   6   1  11     7051.09     7064.90    173.06 o
   7   1  11     6528.97     6711.73    167.74 o
   8   1  11       28.91       61.93     48.73 o
   9   1  11      395.80      311.18     40.29 o
  10   1  11       13.58       14.84     14.35 o
 -11   2  11        6.10       66.65     20.24 o
 -10   2  11      413.68      506.25     35.39 o
  -9   2  11      383.75      405.73     68.55 o
  -8   2  11     1242.08     1135.11     52.86 o
  -7   2  11        5.64      -10.82     10.82 o
  -6   2  11     2511.43     2505.31     67.44 o
  -5   2  11      675.23      583.95     32.82 o
  -4   2  11     2489.63     2400.77     91.17 o
  -3   2  11    11663.15    11754.57    265.07 o
  -2   2  11     1133.58     1163.90     32.09 o
  -1   2  11     6451.60     6548.42    152.31 o
   0   2  11     4123.01     4197.63    101.79 o
   1   2  11     1874.33     1853.59     82.05 o
   2   2  11     4119.53     4133.01     99.44 o
   3   2  11      176.04      185.30     12.52 o
   4   2  11      539.79      573.88     22.00 o
   5   2  11     1785.92     1743.79     52.03 o
   6   2  11     2342.89     2363.41     73.87 o
   7   2  11      160.97      104.87     15.39 o
   8   2  11     1285.58     1161.63     80.04 o
   9   2  11      421.99      335.87     26.61 o
  10   2  11       14.04       44.36     14.26 o
 -11   3  11      278.51      198.52     26.50 o
 -10   3  11      718.56      689.79     44.11 o
  -9   3  11      180.16      136.18     21.28 o
  -8   3  11        2.78       13.08     11.54 o
  -7   3  11      253.12      244.77     20.51 o
  -6   3  11      514.09      432.31     57.39 o
  -5   3  11      697.72      722.41     36.20 o
  -4   3  11     2442.80     2315.42     59.97 o
  -3   3  11     2096.73     1995.31     50.79 o
  -2   3  11     1224.81     1306.28     70.24 o
  -1   3  11     2694.66     2670.48    153.92 o
   0   3  11      748.52      654.96     34.23 o
   1   3  11     2573.43     2609.23     65.39 o
   2   3  11     2360.08     2439.38    111.41 o
   3   3  11        9.85        4.56     18.64 o
   4   3  11        0.05       18.78     14.17 o
   5   3  11      963.91      951.51     32.39 o
   6   3  11      865.77      785.03     39.53 o
   7   3  11      140.24      139.91     16.15 o
   8   3  11      363.95      329.44    133.22 o
   9   3  11       15.33      -21.84     21.84 o
  10   3  11       52.05       92.98     15.77 o
 -11   4  11      353.28      236.64     27.45 o
 -10   4  11      330.91      220.82     24.20 o
  -9   4  11      647.43      664.30     41.16 o
  -8   4  11       28.82       17.56     17.26 o
  -7   4  11      320.69      275.88     27.61 o
  -6   4  11     4841.93     4886.58    186.15 o
  -5   4  11     3693.39     3439.66     88.57 o
  -4   4  11     2861.25     2783.36     99.25 o
  -3   4  11    10651.80    10679.66    243.13 o
  -2   4  11       23.50       66.40      9.60 o
  -1   4  11     8205.82     8322.17    190.62 o
   0   4  11     2120.04     2225.77     83.53 o
   1   4  11      551.67      481.13     29.71 o
   2   4  11     3886.45     4165.78     99.16 o
   3   4  11     1351.51     1419.62     79.47 o
   4   4  11     1106.76     1149.44     64.28 o
   5   4  11     2165.29     2076.46     57.38 o
   6   4  11     1365.10     1206.97     37.71 o
   7   4  11        2.79       60.31     17.64 o
   8   4  11     1608.88     1485.13     55.69 o
   9   4  11      983.48     1084.18     45.32 o
  10   4  11      459.31      399.43     47.93 o
 -10   5  11       60.85      -17.99     17.99 o
  -9   5  11      170.43      210.60     23.17 o
  -8   5  11     1610.63     1473.92     63.92 o
  -7   5  11     2032.19     2082.03     82.42 o
  -6   5  11      128.72      110.41     24.85 o
  -5   5  11     1377.42     1190.96     34.93 o
  -4   5  11     2136.36     2021.81     91.24 o
  -3   5  11      688.96      621.97     30.97 o
  -2   5  11     6308.98     6682.13    274.42 o
  -1   5  11     1148.16     1155.13     32.04 o
   0   5  11      238.36      225.99     18.26 o
   1   5  11      904.50      872.89     83.03 o
   2   5  11      391.41      405.53     42.73 o
   3   5  11     4294.98     4484.22    109.90 o
   4   5  11     3419.92     3456.78     88.31 o
   5   5  11     1458.45     1400.53    111.03 o
   6   5  11       87.59       85.86     34.56 o
   7   5  11      828.17      822.76     30.40 o
   8   5  11       18.90       16.18     18.34 o
   9   5  11     1443.99     1171.97     65.77 o
 -10   6  11       57.60       11.49     19.86 o
  -9   6  11      422.30      504.47     37.69 o
  -8   6  11       28.43      -16.01     17.56 o
  -7   6  11       12.28       -1.22     16.91 o
  -5   6  11       65.31       70.69     31.05 o
  -4   6  11      696.06      745.34     27.05 o
  -3   6  11     1208.74     1127.61     47.39 o
  -1   6  11      122.07      120.99     28.12 o
   0   6  11      339.85      350.41     15.45 o
   1   6  11       97.60      154.05     11.90 o
   2   6  11     1368.80     1473.80     40.49 o
   3   6  11       14.54      -13.90     13.90 o
   4   6  11      281.84      268.53     46.66 o
   5   6  11       14.10       46.39     40.44 o
   6   6  11       15.78       85.73     73.59 o
   7   6  11        6.08       21.78     11.94 o
   8   6  11       86.55       54.91     14.97 o
   9   6  11      119.32      166.70     54.09 o
 -10   7  11     1103.71     1022.91     62.40 o
  -8   7  11     2954.34     3055.14    143.38 o
  -7   7  11     1911.61     2022.17     81.66 o
  -5   7  11     2013.60     1940.43     75.35 o
  -4   7  11     2121.28     1855.08     71.80 o
  -3   7  11     3184.14     3357.70    119.43 o
  -2   7  11     8698.47     9140.08    209.34 o
  -1   7  11     1427.01     1567.04     41.94 o
   0   7  11        7.27       18.31      9.13 o
   1   7  11      464.47      455.25     17.38 o
   2   7  11      221.08      243.06     18.29 o
   3   7  11     3920.24     4098.16    101.72 o
   4   7  11     5984.73     6571.31    287.14 o
   5   7  11      182.94      227.51     21.35 o
   6   7  11      929.13      951.67     53.63 o
   7   7  11     1886.59     1725.66     82.05 o
   8   7  11       13.00      -13.32     13.32 o
   9   7  11     2016.48     1842.24    195.12 o
  -9   8  11      296.50      304.81     28.10 o
  -8   8  11      108.34      180.77     23.68 o
  -7   8  11      101.77      188.09     23.95 o
  -6   8  11      683.37      634.14     35.66 o
  -5   8  11      171.22      186.73     19.67 o
  -4   8  11     2289.50     1892.83     76.05 o
  -3   8  11     5193.32     5601.97    193.64 o
  -2   8  11       23.90       71.56     12.95 o
  -1   8  11     1695.33     1654.45     82.80 o
   0   8  11      462.45      459.94     17.71 o
   2   8  11      969.89      977.65     29.89 o
   3   8  11      815.79      786.87     27.71 o
   4   8  11      220.62      208.97     70.61 o
   5   8  11     1149.28      990.55     34.21 o
   6   8  11      385.10      294.19     18.46 o
   7   8  11        0.45       11.85     12.03 o
   8   8  11     1117.02     1038.60     61.50 o
  -9   9  11       96.26      131.41     24.06 o
  -8   9  11     1821.58     1598.20     83.80 o
  -7   9  11     1341.23     1315.34     68.87 o
  -6   9  11      173.45      232.58     36.16 o
  -5   9  11      188.94      204.39     13.91 o
  -4   9  11     1828.83     1839.67     73.24 o
  -3   9  11     1100.55     1186.48     52.26 o
  -2   9  11      556.12      546.07     62.86 o
  -1   9  11     1402.55     1455.07     53.00 o
   0   9  11      754.59      776.28     25.10 o
   1   9  11        7.11       26.30      9.71 o
   2   9  11       18.55       14.88      8.32 o
   3   9  11      446.11      449.02     32.17 o
   4   9  11     2221.80     2363.90     64.55 o
   5   9  11     1588.62     1681.77     55.87 o
   6   9  11      193.47      275.60     46.83 o
   7   9  11       36.62       91.25     19.07 o
   8   9  11      747.89      662.78     45.00 o
  -8  10  11      191.17      182.21     23.98 o
  -7  10  11      849.13      794.89     48.53 o
  -6  10  11     2419.08     2443.15    118.56 o
  -5  10  11      939.26      846.96     43.35 o
  -4  10  11     1463.02     1304.04     56.44 o
  -3  10  11     5183.30     5106.31    178.47 o
  -2  10  11       75.23       53.73     16.36 o
  -1  10  11     3677.57     3834.37     96.22 o
   0  10  11     2614.45     2640.61     68.74 o
   1  10  11      467.27      428.65     35.15 o
   2  10  11     2737.82     2670.86     72.71 o
   3  10  11      697.82      757.89     46.34 o
   4  10  11      743.86      724.55    118.09 o
   5  10  11     1571.30     1561.39     54.74 o
   6  10  11      661.63      535.27     36.90 o
   7  10  11      302.23      330.79     28.26 o
  -8  11  11       32.46      117.70     20.59 o
  -7  11  11       16.75      -17.15     17.15 o
  -6  11  11        6.20       10.11     18.04 o
  -5  11  11     1686.05     1622.81     80.47 o
  -4  11  11     2933.88     3142.76    121.52 o
  -3  11  11        7.53      -18.69     18.69 o
  -2  11  11     1801.80     1640.53     63.73 o
  -1  11  11      156.35      161.32     11.71 o
   0  11  11      740.30      739.92     31.75 o
   1  11  11     1420.08     1470.94     40.88 o
   2  11  11       33.33        5.55     12.65 o
   3  11  11      415.91      345.19     84.51 o
   4  11  11        4.84        5.55     13.90 o
   5  11  11      115.74      161.75     19.59 o
   6  11  11      272.23      326.11     27.85 o
   7  11  11     1054.21      952.31     56.79 o
  -7  12  11       53.30       13.17     17.15 o
  -6  12  11      911.75      851.14     48.47 o
  -5  12  11       40.16       32.47     38.81 o
  -4  12  11      188.62      177.50     31.31 o
  -3  12  11      177.89      253.99     20.24 o
  -2  12  11      112.16       77.16     15.63 o
  -1  12  11      990.99     1028.56     60.28 o
   0  12  11      690.75      727.34     24.88 o
   1  12  11      663.28      671.12     35.98 o
   2  12  11      518.67      556.05     31.05 o
   5  12  11      494.49      419.15     29.53 o
   6  12  11      209.77      153.95     20.62 o
  -6  13  11      370.00      294.43     29.07 o
  -5  13  11     2354.43     2370.91     82.16 o
  -4  13  11     1512.74     1552.46     58.50 o
  -3  13  11       62.77      115.97     29.86 o
  -2  13  11     1533.13     1352.95    130.53 o
  -1  13  11      892.02      832.24     33.04 o
   0  13  11     1006.98      915.21     33.58 o
   1  13  11     3043.42     3270.05    106.34 o
   2  13  11      172.27      200.80     17.31 o
   3  13  11      616.58      611.14     34.90 o
   4  13  11     1421.72     1407.06     70.58 o
   5  13  11       60.73       17.88     17.58 o
  -4  14  11      176.30      142.03     20.13 o
  -3  14  11      472.92      376.49     32.62 o
  -2  14  11      116.94       88.68     15.55 o
  -1  14  11      142.62      124.19     16.34 o
   0  14  11      253.43      265.63     25.09 o
   1  14  11       18.64       35.51     38.56 o
   2  14  11      320.32      209.90     18.34 o
   3  14  11        1.16        3.96     11.89 o
   0  15  11      326.16      277.27     26.25 o
   1  15  11     1343.04     1316.26     52.43 o
  -9   0  12     1657.39     1675.61     89.11 o
  -8   0  12        2.92       14.12     16.26 o
  -7   0  12     3768.57     3826.19    145.01 o
  -6   0  12     3542.07     3717.19    136.04 o
  -4   0  12       24.92      -13.90     15.12 o
  -2   0  12      258.48      268.72     19.75 o
  -1   0  12     6655.45     6475.54    216.78 o
   0   0  12    15755.68    15960.45    513.03 o
   1   0  12     1306.51     1235.49     51.29 o
   2   0  12       48.75      152.11     18.48 o
   3   0  12        8.68       20.94     14.17 o
   4   0  12      864.63      822.66     39.80 o
   5   0  12     8620.61     8980.80    313.80 o
   6   0  12     2805.20     2801.57    108.24 o
   7   0  12       96.92       43.57     21.95 o
   8   0  12      812.57      719.59     46.57 o
   9   0  12       16.63      -19.32     19.32 o
 -10   1  12      177.19      143.53     39.03 o
  -9   1  12       20.71       -7.18     11.15 o
  -8   1  12       68.41       22.66     54.62 o
  -7   1  12      514.63      497.37     31.13 o
  -6   1  12        0.44        6.15     15.09 o
  -5   1  12      225.00      253.22     20.12 o
  -4   1  12        9.41       35.90     11.72 o
  -2   1  12     2164.50     2234.51     57.18 o
  -1   1  12     3939.18     3832.21     91.86 o
   0   1  12      125.56      102.86     10.96 o
   1   1  12      778.32      778.99     44.79 o
   2   1  12        0.41       20.17     10.64 o
   3   1  12      506.59      527.07     44.64 o
   4   1  12      655.65      700.71     26.61 o
   5   1  12       57.33       12.92     15.69 o
   6   1  12      549.06      583.21     24.02 o
   7   1  12      309.60      277.18     78.46 o
   8   1  12        7.75       48.07     19.86 o
   9   1  12       14.39       51.72     23.38 o
 -10   2  12      142.24      202.77     25.06 o
  -9   2  12      724.27      677.21     64.12 o
  -8   2  12       56.30       49.25     13.02 o
  -7   2  12      579.44      560.09     21.54 o
  -6   2  12     1093.42      928.04     42.21 o
  -5   2  12      442.49      422.02     26.82 o
  -4   2  12      343.11      368.09     22.27 o
  -3   2  12      486.98      491.04     17.89 o
  -2   2  12        5.57       34.74     10.46 o
  -1   2  12      424.94      399.14     17.08 o
   0   2  12     1097.74      996.25     30.26 o
   1   2  12      118.23      127.96     13.50 o
   2   2  12     1359.86     1251.15    127.76 o
   3   2  12     1840.25     1808.03    100.64 o
   4   2  12      334.93      298.60     35.59 o
   5   2  12     1246.26     1232.84    110.06 o
   6   2  12      422.04      433.25     27.39 o
   7   2  12        0.14      -19.16     19.16 o
   8   2  12      262.94      286.29     63.62 o
   9   2  12       21.02       38.50     29.30 o
 -10   3  12      941.29      948.65     54.92 o
  -9   3  12       35.94      -17.26     17.26 o
  -8   3  12     1027.93     1013.38     58.01 o
  -7   3  12      854.80      891.75     41.40 o
  -6   3  12       32.21       26.07     42.15 o
  -5   3  12     1610.98     1681.69    113.74 o
  -4   3  12     5189.33     5181.58    230.21 o
  -3   3  12      495.78      332.08     27.74 o
  -2   3  12     4959.20     5307.49    123.46 o
  -1   3  12     3579.36     3674.24    132.59 o
   0   3  12     3698.81     3696.30    155.09 o
   1   3  12     9156.25     9592.57    224.96 o
   2   3  12      151.91      117.31     22.85 o
   3   3  12      652.32      583.75     76.28 o
   4   3  12     1453.67     1561.27     45.14 o
   5   3  12        1.87       23.16     10.74 o
   6   3  12     1138.02     1288.01     46.43 o
   7   3  12     1331.51     1356.38     56.21 o
   8   3  12      502.51      435.87     23.26 o
   9   3  12      311.94      342.65     94.53 o
 -10   4  12      263.96      104.04     23.22 o
  -8   4  12      148.64      117.62     20.32 o
  -7   4  12       18.47       67.99     36.63 o
  -6   4  12      141.89      167.32     29.78 o
  -5   4  12        0.66        3.71     15.42 o
  -4   4  12      128.18      167.74     19.47 o
  -3   4  12      808.30      899.61     39.61 o
  -2   4  12     2322.52     2374.33     60.87 o
  -1   4  12       17.44       57.37     10.57 o
   0   4  12      882.09      906.86     29.13 o
   1   4  12      218.20      161.89     21.39 o
   2   4  12     1103.90     1043.88     82.46 o
   3   4  12      878.16      948.74    102.31 o
   4   4  12      306.44      289.00     33.35 o
   5   4  12       46.41       76.63     12.40 o
   6   4  12        8.26       52.45     18.83 o
   7   4  12      788.98      824.17     36.55 o
   8   4  12      392.81      416.00    109.34 o
   9   4  12      663.54      559.90     29.61 o
 -10   5  12      388.34      333.26     31.00 o
  -7   5  12      220.73      189.23     22.79 o
  -6   5  12       40.44       94.53     18.18 o
  -5   5  12     1849.15     1730.65     81.88 o
  -4   5  12     4508.01     4673.50    116.42 o
  -3   5  12       92.92       97.57     18.83 o
  -2   5  12     2006.60     2188.26    125.27 o
  -1   5  12      400.66      373.30     28.25 o
   0   5  12      846.83      868.33     27.14 o
   1   5  12     2337.95     2336.43     61.57 o
   2   5  12      119.82      105.78     13.30 o
   3   5  12      831.80      669.30     24.71 o
   4   5  12       85.93      103.55     23.59 o
   5   5  12       99.98      111.09     14.28 o
   6   5  12        4.69      -12.24     14.82 o
   7   5  12      483.33      466.87     33.61 o
   8   5  12      601.65      532.12     27.18 o
  -9   6  12     2752.28     2675.88    133.22 o
  -8   6  12      147.86      150.78     21.24 o
  -7   6  12       15.33       75.65     18.75 o
  -6   6  12      392.95      363.63     25.87 o
  -5   6  12      219.47      149.70     19.72 o
  -4   6  12      912.91      942.38     29.83 o
  -3   6  12     4874.11     5151.15    176.19 o
  -2   6  12     2165.35     2048.67     74.13 o
  -1   6  12      391.23      360.76     23.22 o
   0   6  12     2333.78     2355.81     61.44 o
   1   6  12        0.53       20.94     21.21 o
   2   6  12     6698.45     6949.31    166.61 o
   3   6  12     6785.01     6869.44    167.20 o
   4   6  12       15.19        3.78     15.61 o
   5   6  12     1794.64     1868.35     53.02 o
   6   6  12      142.55      148.82     14.71 o
   7   6  12      432.57      419.97     23.71 o
   8   6  12     3032.89     2986.55    106.57 o
  -9   7  12      192.30      191.83     23.76 o
  -8   7  12      560.31      662.18     43.73 o
  -6   7  12      135.69      216.67     22.14 o
  -4   7  12      373.52      337.78     23.76 o
  -2   7  12      174.11      225.20     33.72 o
  -1   7  12      494.72      483.91     18.57 o
   0   7  12       84.22       98.71     28.84 o
   1   7  12      428.54      430.88     45.36 o
   2   7  12      400.09      365.11     38.77 o
   3   7  12      489.71      450.63     63.37 o
   4   7  12      455.51      493.27     21.28 o
   5   7  12        7.42        1.10     23.99 o
   6   7  12       11.73       35.50     12.91 o
   7   7  12       22.56       72.52     36.33 o
  -8   8  12       38.73       68.85     20.89 o
  -7   8  12      514.02      553.72     35.98 o
  -6   8  12      511.87      422.14     75.24 o
  -5   8  12      109.42      181.02     20.00 o
  -4   8  12      719.57      567.73     30.56 o
  -3   8  12     1764.70     1724.38     70.04 o
  -2   8  12      223.85      152.21     11.72 o
  -1   8  12      277.42      248.76     13.86 o
   0   8  12     1718.21     1730.00    102.92 o
   1   8  12      164.32      152.80     12.73 o
   2   8  12     1308.21     1336.73    108.76 o
   3   8  12     1587.10     1652.98     48.80 o
   4   8  12       15.60       22.92     14.55 o
   5   8  12      914.79      889.36     35.74 o
   6   8  12      336.34      346.89     19.98 o
   7   8  12      693.86      591.09     40.29 o
  -8   9  12      964.07     1026.71     59.12 o
  -7   9  12      635.81      670.72     42.70 o
  -6   9  12      206.75      299.88     27.01 o
  -5   9  12     1347.90     1415.24     72.37 o
  -4   9  12     2259.39     2471.31     95.29 o
  -2   9  12     5808.66     5957.48    183.22 o
  -1   9  12     3370.00     3502.16     87.97 o
   0   9  12        0.71       -7.42     15.17 o
   1   9  12     1929.98     1840.04     95.47 o
   2   9  12      327.96      398.48     27.76 o
   3   9  12     1576.82     1519.99     45.39 o
   4   9  12     1669.65     1696.77     61.23 o
   5   9  12      123.00      103.53     18.45 o
   6   9  12      117.21       83.15     21.85 o
   7   9  12      866.23      797.03     48.91 o
  -6  10  12        0.09       22.61     16.99 o
  -5  10  12      903.82      949.43     55.33 o
  -4  10  12      142.14       82.88     19.35 o
  -2  10  12        6.26       31.70     31.27 o
  -1  10  12      665.08      680.11     23.56 o
   0  10  12     1222.74     1259.30     44.23 o
   1  10  12      159.07      116.58     15.62 o
   2  10  12       49.60       89.43     11.51 o
   3  10  12       73.93       34.67     26.23 o
   4  10  12      815.21      725.29     31.78 o
  -6  11  12      217.27      262.19     26.34 o
  -5  11  12      258.01      280.91     29.10 o
  -4  11  12      521.26      483.90     33.24 o
  -3  11  12       93.57      114.77     19.64 o
  -2  11  12     3093.07     3004.01    141.84 o
  -1  11  12     1322.92     1354.59    122.17 o
   0  11  12      999.93     1058.65     54.73 o
   1  11  12     1345.35     1285.46     65.38 o
   2  11  12        1.41       -2.17     15.80 o
   3  11  12      628.34      574.02     35.01 o
   4  11  12     1103.40      957.10     52.21 o
   5  11  12      319.52      284.95     24.57 o
  -5  12  12     1116.36     1122.55     43.54 o
  -4  12  12      121.99      129.27     57.94 o
  -3  12  12     1857.28     1931.00     98.11 o
  -2  12  12      575.71      665.43     40.91 o
  -1  12  12     2280.33     2534.81     83.51 o
   0  12  12     3494.18     3663.98    119.57 o
   1  12  12        0.18      -12.41     12.41 o
   2  12  12      980.24     1003.35     52.24 o
   3  12  12       81.54      125.07     16.61 o
   4  12  12       39.26       93.91     15.71 o
  -4  13  12       86.48      154.98     20.46 o
  -3  13  12      349.03      314.57     27.11 o
  -2  13  12      253.66      204.53     20.81 o
  -1  13  12       26.45       50.53     16.85 o
   0  13  12        4.96       34.76      9.36 o
   1  13  12      281.19      326.98     16.63 o
   2  13  12      454.00      394.87     25.47 o
   3  13  12      120.46      116.59     17.15 o
  -2  14  12       64.88       31.88     13.21 o
  -1  14  12     1464.29     1372.48     53.00 o
   0  14  12     1399.35     1426.70     75.35 o
  -9   1  13      408.82      388.92     22.56 o
  -8   1  13      931.41      836.49     81.57 o
  -7   1  13      814.84      711.47     44.35 o
  -6   1  13      448.71      371.26     52.40 o
  -5   1  13     1622.41     1580.76     47.05 o
  -4   1  13     1077.35      986.84     31.08 o
  -2   1  13      581.75      565.51    102.23 o
  -1   1  13     3934.64     4189.87    101.25 o
   0   1  13      198.76      196.71     13.28 o
   1   1  13     2584.51     2416.57     62.67 o
   2   1  13     3254.84     3326.59     87.79 o
   3   1  13       75.56       80.57     45.59 o
   4   1  13     3079.22     3319.92    141.97 o
   5   1  13      777.65      656.12     95.03 o
   6   1  13     1609.59     1422.66    118.33 o
   7   1  13     2476.74     2521.12     87.62 o
   8   1  13       32.45       61.47     24.21 o
  -9   2  13      795.39      676.84     44.08 o
  -8   2  13      443.55      358.14     87.99 o
  -7   2  13      477.41      377.30     28.21 o
  -6   2  13      981.73      866.63     42.78 o
  -5   2  13      247.46      224.52     35.06 o
  -4   2  13      106.73       56.67     19.45 o
  -3   2  13     3022.34     2854.91    105.91 o
  -2   2  13     2219.56     2351.70     61.32 o
  -1   2  13     1594.64     1698.26    119.53 o
   0   2  13     5212.95     5401.79    128.88 o
   1   2  13      682.00      771.00     26.32 o
   2   2  13      334.18      333.04     18.11 o
   3   2  13      927.88      987.02     58.14 o
   4   2  13        0.79      -10.65     10.65 o
   5   2  13     1596.16     1461.02     44.90 o
   6   2  13     1578.55     1513.81     77.35 o
   7   2  13        1.09      -12.98     20.40 o
   8   2  13      356.01      321.59     86.90 o
  -9   3  13        0.01       23.41     20.02 o
  -8   3  13        3.10       40.91     18.45 o
  -7   3  13       92.01       59.44     17.69 o
  -6   3  13       27.98       24.25     17.88 o
  -5   3  13      171.36      169.97     34.68 o
  -4   3  13       54.94       52.24     17.04 o
  -3   3  13      172.71      178.17     22.52 o
  -2   3  13      140.80      150.52     19.82 o
  -1   3  13       26.13       15.57      9.80 o
   0   3  13      200.80      157.50     13.56 o
   1   3  13      122.84       72.53     17.91 o
   2   3  13      443.73      416.27     22.05 o
   3   3  13      110.03       99.99     15.38 o
   4   3  13      243.08      259.41     15.95 o
   5   3  13      227.53      141.49     20.05 o
   6   3  13      150.67      121.84     23.14 o
   7   3  13       11.38       55.30     14.38 o
   8   3  13       15.85       94.34     23.60 o
  -9   4  13     1133.06     1095.34     62.07 o
  -8   4  13      754.41      822.23     49.93 o
  -7   4  13      254.67      207.68     23.71 o
  -6   4  13     2477.47     2509.90    102.01 o
  -5   4  13     1666.31     1728.52     68.40 o
  -4   4  13       26.93       46.95     31.93 o
  -2   4  13     1478.17     1563.32     43.34 o
  -1   4  13      902.88      959.98     68.21 o
   0   4  13     2940.87     3008.92    261.28 o
   1   4  13      439.76      398.12     60.56 o
   2   4  13     2575.15     2465.50     67.00 o
   3   4  13     2430.26     2663.67     70.82 o
   4   4  13       56.33       18.09     32.23 o
   5   4  13      722.62      798.34     62.98 o
   6   4  13     1210.13     1218.24     74.87 o
   7   4  13      314.07      288.84     59.53 o
   8   4  13      742.96      640.53     44.79 o
  -9   5  13       47.91       59.80     20.65 o
  -8   5  13      932.82      781.29     48.69 o
  -7   5  13      835.87      832.96     47.44 o
  -6   5  13       26.96        5.85     16.61 o
  -5   5  13      289.15      359.21     28.07 o
  -4   5  13     1131.16      908.13     29.82 o
  -2   5  13     1399.13     1359.64     51.97 o
  -1   5  13     2460.17     2455.70     63.51 o
   0   5  13      120.44      136.89     22.87 o
   1   5  13     1770.35     1864.53     51.40 o
   2   5  13     1323.01     1326.40     40.18 o
   3   5  13      829.03      823.04    100.83 o
   4   5  13     2756.42     2673.52     73.83 o
   5   5  13      441.54      471.29     23.72 o
   6   5  13      101.03       88.58     38.03 o
   7   5  13      438.33      452.63     38.39 o
  -8   6  13       38.83      -12.00     17.86 o
  -7   6  13      105.54       60.88     19.37 o
  -6   6  13      100.32       67.06     19.07 o
  -5   6  13      635.75      727.94     39.80 o
  -4   6  13      233.33      220.41     25.28 o
  -3   6  13      895.87      948.51     43.62 o
  -2   6  13        7.02        4.08     28.56 o
  -1   6  13      278.40      221.25     30.32 o
   0   6  13      205.20      156.16     16.70 o
   1   6  13       88.08       54.24     32.70 o
   2   6  13        2.98       -1.41     13.78 o
   3   6  13       28.68        0.50     13.93 o
   4   6  13      382.99      448.17     22.85 o
   5   6  13        8.79       22.87     16.69 o
   6   6  13      164.03      171.24     16.69 o
   7   6  13      243.82      172.42     28.72 o
  -8   7  13     1014.82      889.58     53.27 o
  -7   7  13      956.40      945.99     56.00 o
  -6   7  13       11.65       55.62     20.29 o
  -5   7  13     1035.33     1143.51     59.53 o
  -4   7  13      961.85      906.00     42.35 o
  -3   7  13       10.68       78.68     17.58 o
  -2   7  13     1929.19     2016.62     56.37 o
  -1   7  13     4324.39     4377.40    108.89 o
   0   7  13     1048.01     1047.90     41.64 o
   1   7  13     2491.10     2317.43     63.31 o
   2   7  13     2501.24     2649.33     71.20 o
   3   7  13      865.58      830.94     30.53 o
   4   7  13     3127.87     3277.95    116.84 o
   5   7  13      408.89      431.94     40.97 o
   6   7  13      622.25      620.00     28.86 o
  -7   8  13       14.10        3.68     19.05 o
  -6   8  13      124.58       74.32     19.64 o
  -5   8  13        1.51       -4.31     15.99 o
  -4   8  13     1124.55     1105.01     58.98 o
  -3   8  13     2786.65     2915.85    110.11 o
  -2   8  13     1580.49     1642.83     45.88 o
  -1   8  13      461.03      410.45     22.41 o
   0   8  13      356.09      365.40     30.24 o
   1   8  13      294.07      259.76     16.21 o
   2   8  13     2037.47     2082.83     71.83 o
   3   8  13     2162.46     2062.92     81.27 o
   4   8  13       44.94        0.27     12.87 o
   5   8  13      222.23      157.96     21.73 o
   6   8  13      170.94      251.98     26.42 o
  -7   9  13      515.84      440.85     35.63 o
  -6   9  13       13.08       29.45     19.64 o
  -5   9  13      248.90      246.64     23.98 o
  -3   9  13       74.53      102.66     18.51 o
  -2   9  13       45.96       48.63     13.95 o
  -1   9  13      197.39      168.91     21.93 o
   0   9  13       31.52        9.97     20.75 o
   1   9  13      246.84      250.33     15.69 o
   2   9  13      299.99      270.15     17.27 o
   3   9  13       10.19       52.79     44.68 o
   4   9  13      564.03      502.26     24.01 o
   5   9  13       44.12       25.31     13.25 o
  -6  10  13     1092.90     1110.94     63.32 o
  -5  10  13      383.91      284.35     26.71 o
  -4  10  13      523.83      443.04     33.24 o
  -3  10  13     3119.71     3047.72    142.30 o
  -2  10  13     1537.51     1708.59     82.42 o
  -1  10  13      291.70      306.93     25.62 o
   0  10  13     2964.07     2922.97    133.01 o
   1  10  13       77.17       88.09     17.31 o
   2  10  13     1776.74     1870.42    150.49 o
   3  10  13     1093.19     1100.82     43.16 o
   4  10  13      128.57      161.10     20.46 o
   5  10  13      472.72      507.20     34.90 o
  -4  11  13      798.24      638.53     41.21 o
  -3  11  13      170.03       95.56     23.36 o
  -2  11  13      137.54      168.12     22.19 o
  -1  11  13      370.99      316.84     23.84 o
   0  11  13      101.08      126.47     12.15 o
   1  11  13      675.90      617.73     59.25 o
   2  11  13      952.61      976.01     53.73 o
   3  11  13      150.90       88.19     19.43 o
   4  11  13      519.34      564.59     35.09 o
  -3  12  13      997.46      796.41     47.06 o
  -2  12  13      256.40      268.12     25.22 o
  -1  12  13      323.72      335.46     72.27 o
   0  12  13      147.23      125.17     12.04 o
   1  12  13      328.43      287.25     22.41 o
   2  12  13      375.28      361.27     25.06 o
  -8   0  14     1730.51     1346.77     72.83 o
  -7   0  14      611.21      420.29     32.24 o
  -5   0  14      719.88      662.75     40.42 o
  -4   0  14       25.19      -13.55     14.17 o
  -2   0  14      304.65      292.64     23.11 o
  -1   0  14     1137.06     1110.46     47.25 o
   0   0  14     8437.29     8573.47    289.77 o
   1   0  14     5141.62     5346.36    191.88 o
   2   0  14      131.90      173.13     23.11 o
   3   0  14     1459.21     1233.84     56.25 o
   4   0  14       11.91       59.80     22.19 o
   5   0  14     6516.08     6685.92    305.68 o
   6   0  14     2649.93     2902.25    143.19 o
  -8   1  14      245.32       83.34     40.84 o
  -7   1  14      512.31      470.34     23.89 o
  -6   1  14       48.98       95.76     51.82 o
  -5   1  14      569.12      561.02     55.90 o
  -4   1  14      494.20      383.95     27.45 o
  -3   1  14       30.54       52.32     16.64 o
  -2   1  14      718.77      698.70     25.29 o
  -1   1  14      703.46      688.89     24.75 o
   0   1  14       19.22       20.00     15.99 o
   1   1  14       56.86       42.51     15.42 o
   2   1  14      750.37      783.71     29.11 o
   3   1  14      361.72      422.23     52.98 o
   4   1  14      292.81      264.78     60.51 o
   5   1  14       50.19       51.65     15.96 o
   6   1  14      542.83      495.63    106.30 o
   7   1  14      451.72      489.29     26.31 o
  -8   2  14      162.52       74.92     20.27 o
  -7   2  14      329.39      310.12     23.14 o
  -6   2  14     1249.29     1176.59     44.86 o
  -5   2  14      597.09      512.19     56.00 o
  -4   2  14       48.73       89.30     35.72 o
  -3   2  14       57.74       62.48     16.61 o
  -2   2  14       19.08       -8.73     11.69 o
  -1   2  14      321.68      381.52     17.94 o
   0   2  14     1953.63     1754.74    105.79 o
   1   2  14     1904.86     2058.32     70.85 o
   2   2  14       30.24        4.98     31.77 o
   3   2  14     1286.09     1315.55     42.17 o
   4   2  14        0.59        3.84     33.60 o
   5   2  14     1475.55     1417.25     76.66 o
   6   2  14      601.28      585.94     30.04 o
   7   2  14        2.43       -4.34     22.27 o
  -8   3  14      476.36      413.97     33.84 o
  -7   3  14     3606.18     3711.82    178.28 o
  -6   3  14      308.31      340.19     28.02 o
  -5   3  14     1405.20     1355.19     57.03 o
  -4   3  14     1392.78     1425.09     43.70 o
  -3   3  14       49.07      104.04     17.86 o
  -2   3  14     1800.00     1839.85     50.23 o
  -1   3  14     2466.92     2295.28     74.08 o
   0   3  14       93.89      124.44     41.90 o
   1   3  14     2215.92     2190.70     59.56 o
   2   3  14     1979.76     1907.61     53.98 o
   3   3  14       33.68       45.70     13.30 o
   4   3  14     1243.59     1087.90     41.73 o
   5   3  14      960.05     1103.13     45.11 o
   6   3  14      162.42      131.78     15.70 o
  -8   4  14     1183.48     1200.95     69.63 o
  -7   4  14       94.71       27.37     19.67 o
  -5   4  14       56.83        3.68     16.93 o
  -4   4  14      499.19      461.99     21.80 o
  -3   4  14      580.07      596.53     34.25 o
  -2   4  14      671.23      660.01     23.99 o
  -1   4  14       91.66      117.93     42.08 o
   0   4  14       22.04       -6.46     11.42 o
   1   4  14       29.21       33.60     14.79 o
   2   4  14      129.37       85.85     15.63 o
   3   4  14     1746.59     1742.74     60.93 o
   4   4  14     1248.51     1299.35     94.34 o
   5   4  14        2.68        7.72     17.29 o
   6   4  14        2.21       88.55     44.77 o
  -7   5  14      756.04      577.24     39.39 o
  -6   5  14     1176.11     1069.24     64.08 o
  -5   5  14      225.05      186.81     22.49 o
  -4   5  14      705.92      824.15     45.98 o
  -3   5  14      289.68      304.13     27.45 o
  -2   5  14     1692.25     1810.14     69.12 o
  -1   5  14     1500.87     1492.42     97.13 o
   0   5  14      120.09       65.85     24.01 o
   1   5  14      817.16      845.89     73.60 o
   2   5  14      108.90      140.66     14.10 o
   3   5  14      536.62      588.35     27.59 o
   4   5  14      572.77      492.66     28.68 o
   5   5  14      421.99      506.35     26.47 o
   6   5  14       57.20       98.07     14.76 o
  -7   6  14       13.32       51.32     19.97 o
  -6   6  14      986.15      876.14     53.57 o
  -5   6  14       18.66      118.46     18.78 o
  -4   6  14     1613.18     1518.87     80.25 o
  -3   6  14     1924.81     1974.62     94.56 o
  -2   6  14      980.96     1006.50     38.13 o
  -1   6  14      216.93      255.58     49.18 o
   0   6  14     1748.08     1602.22    119.51 o
   1   6  14     2158.74     2221.90     74.63 o
   2   6  14      780.93      691.37     35.14 o
   3   6  14     3713.60     3780.60    125.59 o
   4   6  14      455.40      530.76     25.72 o
   5   6  14      321.75      292.55     48.73 o
  -6   7  14      174.16      266.12     26.44 o
  -5   7  14       14.15       46.76     18.15 o
  -4   7  14       30.25       33.27     16.93 o
  -3   7  14      106.53       96.24     23.44 o
  -2   7  14        0.44       16.39     10.41 o
  -1   7  14      164.99      172.58     15.90 o
   0   7  14      212.43      179.02     15.00 o
   2   7  14      567.60      559.58     39.42 o
   3   7  14       90.27       87.62     25.16 o
   4   7  14      349.52      326.21     21.37 o
   5   7  14      152.73      234.38     50.95 o
  -6   8  14      238.92      231.25     24.90 o
  -5   8  14       10.37       35.66     18.15 o
  -4   8  14      930.50      917.73     53.70 o
  -3   8  14     1692.05     1655.18     84.75 o
  -2   8  14     1262.70     1291.23     46.30 o
  -1   8  14       23.31       42.75     13.63 o
   0   8  14      654.69      588.20     26.41 o
   1   8  14      245.76      217.73     23.48 o
   2   8  14      565.37      564.84     26.01 o
   3   8  14     1454.04     1363.90     51.93 o
   4   8  14      359.27      412.33     29.67 o
  -5   9  14     1019.34      937.46     55.76 o
  -4   9  14     1298.28     1218.53     68.22 o
  -3   9  14       37.51       55.19     17.88 o
  -2   9  14      482.00      529.07     82.94 o
  -1   9  14     1895.47     1882.67     93.33 o
   0   9  14      295.21      264.42     34.30 o
   1   9  14     1399.53     1178.84     45.68 o
   2   9  14     2278.19     1959.85     69.64 o
  -4  10  14       72.47       65.81     19.37 o
  -3  10  14        0.02       20.02     17.88 o
  -2  10  14       41.65       44.46     17.91 o
  -1  10  14        5.69      -16.69     16.69 o
   0  10  14      485.82      463.96     29.59 o
   1  10  14      943.89      952.23     38.06 o
   2  10  14      285.17      276.38     24.66 o
  -1  11  14      712.28      766.86     39.68 o
   0  11  14      417.82      419.63     30.58 o
  -7   1  15     2641.67     2354.66     94.26 o
  -6   1  15     1264.84     1204.38    144.68 o
  -5   1  15        3.15       -9.68     11.55 o
  -4   1  15      654.93      612.35     36.81 o
  -3   1  15        2.23       -2.47     17.56 o
  -2   1  15     1538.27     1593.65     56.04 o
  -1   1  15     2401.13     2201.25     73.86 o
   0   1  15     1010.95      858.93     43.85 o
   1   1  15       52.31       32.56     29.44 o
   2   1  15     1540.55     1427.84     52.58 o
   3   1  15        4.68       43.65     24.37 o
   4   1  15     2399.59     2376.91     83.80 o
   5   1  15     2002.17     1746.72     65.34 o
  -6   2  15     1491.32     1348.42     74.63 o
  -5   2  15     2003.60     1968.91     70.56 o
  -4   2  15        3.29       11.68     16.61 o
  -3   2  15     2550.30     2528.78    128.37 o
  -2   2  15     1190.55     1222.51     72.40 o
  -1   2  15      266.27      259.97     20.88 o
   0   2  15      320.39      317.07     19.84 o
   1   2  15       56.67        0.62     14.50 o
   2   2  15       18.53       72.66     16.42 o
   3   2  15     1213.99     1156.58     43.20 o
   4   2  15     1463.05     1402.85     53.81 o
   5   2  15       14.46       85.43     22.22 o
  -6   3  15      477.54      396.90     31.08 o
  -5   3  15       19.17       34.11     18.45 o
  -4   3  15       28.25      118.40     47.01 o
  -3   3  15      370.35      459.02     23.20 o
  -2   3  15       74.46       85.65     12.61 o
  -1   3  15      269.81      281.45     17.66 o
   0   3  15      429.05      458.82     74.83 o
   1   3  15       96.40       52.34     15.81 o
   2   3  15      169.00      179.87     35.44 o
   3   3  15      354.21      292.34     47.89 o
   4   3  15      306.96      240.74     23.99 o
   5   3  15      336.21      303.67     64.38 o
  -6   4  15     1626.75     1288.36     72.34 o
  -5   4  15     2608.56     2595.73    127.88 o
  -4   4  15       14.56       11.08     20.29 o
  -3   4  15      728.11      624.39     39.42 o
  -2   4  15      119.88      138.97     19.48 o
  -1   4  15      533.25      392.05     37.88 o
   0   4  15     2396.57     2486.80     83.68 o
   1   4  15     1657.82     1478.41     53.59 o
   2   4  15       48.19       -2.47     16.09 o
   3   4  15     1045.60     1032.85     86.43 o
   4   4  15      574.66      539.10     30.32 o
  -5   5  15      904.36      825.91     50.18 o
  -4   5  15     2344.55     2568.39    121.17 o
  -3   5  15      844.65      901.45     51.18 o
  -2   5  15        1.32        6.81     13.59 o
  -1   5  15       31.36       16.48     11.42 o
   0   5  15      154.50      152.98     14.52 o
   1   5  15     1430.09     1375.45     52.68 o
   2   5  15     3054.80     3124.34    105.18 o
   3   5  15     1247.83     1189.48    140.20 o
   4   5  15      186.01      152.83     63.26 o
  -5   6  15       32.91       65.49     20.92 o
  -4   6  15       66.71       12.00     18.45 o
  -2   6  15      167.03      117.62     13.36 o
  -1   6  15       11.62       36.52     10.89 o
   0   6  15      124.71      143.13     14.45 o
   1   6  15        0.66      -12.65     12.65 o
   2   6  15        0.68       75.35     17.61 o
   3   6  15        1.64       63.40     13.12 o
  -4   7  15     1869.02     1910.82     95.34 o
  -3   7  15      427.23      509.75     36.71 o
  -2   7  15       23.84       30.47     34.02 o
  -1   7  15      904.18      813.34     42.94 o
   0   7  15      542.35      472.55     23.67 o
   1   7  15     1296.61     1209.07     91.13 o
   2   7  15     3698.23     3695.60    137.49 o
   3   7  15      255.50      297.98     19.40 o
  -3   8  15      837.96      767.77     45.73 o
  -2   8  15      140.75      161.14     14.28 o
  -1   8  15        2.58       25.71     29.99 o
   0   8  15      566.85      495.01     49.39 o
   1   8  15      895.26      878.08     39.73 o
   2   8  15       29.76       30.07     17.04 o
  -3   0  16     1749.28     1612.29     82.99 o
  -2   0  16     2089.58     2000.20    101.49 o
   0   0  16      627.21      565.62     39.75 o
   1   0  16     1360.29     1302.01     69.14 o
   2   0  16       95.42      170.40     24.66 o
   3   0  16     2565.67     2265.16    111.87 o
  -4   1  16      737.47      660.88     34.80 o
  -3   1  16      387.37      461.96     72.36 o
  -2   1  16      512.69      542.07     38.01 o
  -1   1  16      615.49      559.88     26.45 o
   0   1  16       51.36       46.50     21.50 o
   1   1  16       43.23       76.72     12.72 o
   2   1  16       16.08       37.29     29.57 o
   3   1  16        6.42       -6.95     26.82 o
  -4   2  16        7.54       20.14     28.46 o
  -3   2  16      430.29      459.70     23.52 o
  -2   2  16      921.12     1024.57     54.43 o
  -1   2  16      137.42      157.02     40.52 o
   0   2  16      466.83      385.93     21.44 o
   1   2  16      184.85      187.47     29.32 o
   2   2  16      451.02      350.03     20.84 o
   3   2  16      888.84      780.71     44.00 o
  -4   3  16     2698.45     2603.56    126.26 o
  -3   3  16      381.80      310.82     27.37 o
  -2   3  16     1199.50     1076.45     60.99 o
  -1   3  16     1656.10     1713.41     62.39 o
   0   3  16       68.08       60.23     17.91 o
   1   3  16      214.50      185.28     37.88 o
   2   3  16     1153.19     1114.26     45.35 o
  -3   4  16      533.37      444.86     32.30 o
  -2   4  16      212.79      204.49     16.66 o
  -1   4  16       57.00       75.01     13.16 o
   0   4  16      125.55       81.73     13.20 o
   1   4  16       66.88       63.95     23.61 o
   2   4  16       23.38       29.40     12.22 o
  -2   5  16      641.24      633.09     30.14 o
  -1   5  16     1078.21      976.85    119.49 o
   0   5  16      206.97      160.62     15.32 o
   1   5  16      214.88      203.30     15.58 o
 
